# Supplementary material for: Liquids relax and unify strain in graphene
Source: Nat Commun. 2020 Feb 14;11:898. doi: 10.1038/s41467-020-14637-x (PMC7021765; doi:10.1038/s41467-020-14637-x)
Supplement: Supplementary file 3 — Source Data [file 41467_2020_14637_MOESM3_ESM.xlsx]

## Sheet: Figure 1a
	G/Cu			free-standing G			G at water/air			G at water/1-octanol			G at water/cyclohexane			1-octanol			cyclohexane			water
	Raman shift	Intensity		Raman shift	Intensity		Raman shift	Intensity		Raman shift	Intensity		Raman shift	Intensity		Raman shift	Intensity		Raman shift	Intensity		Raman shift	Intensity
	-1080.69	491.5		-1058.53	495.1		-1058.53	493.583		-1058.53	494.55		-455.92	0.29324		-460.115	-0.27203		-928.343	-0.04883		-928.343	493.95
	-1076.25	492.4		-1054.11	494.6		-1054.11	492		-1054.11	494.35		-451.728	-0.40112		-455.92	0.38818		-923.968	0.55191		-923.968	495.9
	-1071.82	491.3		-1049.68	492.55		-1049.68	492.75		-1049.68	494.7		-447.537	0.37219		-451.728	0.09842		-919.595	0.15277		-919.595	495.45
	-1067.39	490.5		-1045.26	493.75		-1045.26	493.333		-1045.26	493.35		-443.348	0.17221		-447.537	0.25867		-915.224	-0.54617		-915.224	495.2
	-1062.96	491.65		-1040.84	494.4		-1040.84	492.167		-1040.84	493.95		-439.161	-0.49448		-443.348	-0.000976562		-910.855	-0.14499		-910.855	494
	-1058.53	491.45		-1036.42	495.45		-1036.42	493		-1036.42	495.25		-434.975	0.60553		-439.161	0.01938		-906.487	0.35635		-906.487	494.45
	-1054.11	492.35		-1032.01	494.65		-1032.01	491.667		-1032.01	494.45		-430.791	-0.32779		-434.975	0.28976		-902.121	0.95789		-902.121	494.15
	-1049.68	491.35		-1027.59	494.25		-1027.59	493.75		-1027.59	494.35		-426.609	0.73886		-430.791	0.1102		-897.757	-0.54044		-897.757	495.6
	-1045.26	490.6		-1023.18	493.5		-1023.18	493.25		-1023.18	494.5		-422.429	-0.29446		-426.609	0.46069		-893.395	0.01141		-893.395	494.4
	-1040.84	491.55		-1018.77	493.75		-1018.77	493.583		-1018.77	494.05		-418.25	-0.06113		-422.429	-0.17874		-889.034	-0.68658		-889.034	495.2
	-1036.42	491.65		-1014.36	493.8		-1014.36	493.417		-1014.36	494.25		-414.072	-0.22781		-418.25	0.02182		-884.676	-0.53442		-884.676	494.15
	-1032.01	491.55		-1009.95	493.35		-1009.95	494.25		-1009.95	495.05		-409.897	-0.59659		-414.072	0.06244		-880.319	1.3179		-880.319	494.5
	-1027.59	492.5		-1005.54	494.15		-1005.54	491.417		-1005.54	494.7		-405.723	-0.00583		-409.897	0.04306		-875.964	-2.07962		-875.964	494.15
	-1023.18	491.65		-1001.14	494.95		-1001.14	491		-1001.14	494.9		-401.551	-0.31973		-405.723	-0.1362		-871.61	0.77304		-871.61	493.75
	-1018.77	492.8		-996.739	493.35		-996.739	493.417		-996.739	494.4		-397.38	-0.46594		-401.551	0.57455		-867.259	0.27585		-867.259	494.6
	-1014.36	491.9		-992.339	494.65		-992.339	493.417		-992.339	493.85		-393.211	-0.04443		-397.38	0.24533		-862.909	-1.12137		-862.909	495.45
	-1009.95	491.3		-987.94	495.55		-987.94	491.333		-987.94	494.7		-389.044	0.01144		-393.211	0.26614		-858.561	1.03079		-858.561	494.1
	-1005.54	490.7		-983.544	494.55		-983.544	494		-983.544	494.15		-384.878	0.50168		-389.044	0.14703		-854.214	0.78311		-854.214	494.2
	-1001.14	491		-979.149	495.35		-979.149	491.833		-979.149	493.65		-380.714	0.72244		-384.878	0.43796		-849.87	-0.06439		-849.87	495.15
	-996.739	491.3		-974.756	495.8		-974.756	493.5		-974.756	495		-376.552	-0.25919		-380.714	0.07895		-845.527	0.63828		-845.527	494.25
	-992.339	492.1		-970.364	494.35		-970.364	492.5		-970.364	493.65		-372.391	-0.40643		-376.552	0.37994		-841.186	0.14108		-841.186	494.9
	-987.94	492.2		-965.975	494.55		-965.975	492.75		-965.975	493		-368.232	-0.08597		-372.391	-0.02899		-836.847	-0.30594		-836.847	494.8
	-983.544	490.6		-961.587	492.75		-961.587	492.25		-961.587	495.15		-364.075	0.13553		-368.232	0.07211		-832.51	-0.0528		-832.51	494.55
	-979.149	491.5		-957.202	494.45		-957.202	493.417		-957.202	494.7		-359.92	0.39142		-364.075	0.06326		-828.174	-1.04947		-828.174	494.5
	-974.756	491.5		-952.817	495.4		-952.817	493.25		-952.817	494.65		-355.766	0.74829		-359.92	-0.13553		-823.84	0.55402		-823.84	495.1
	-970.364	491.7		-948.435	495.55		-948.435	491		-948.435	494.9		-351.613	0.37292		-355.766	0.19571		-819.508	-0.04236		-819.508	495
	-965.975	490.7		-944.055	494.5		-944.055	489.75		-944.055	494.95		-347.463	0.06522		-351.613	0.37698		-815.178	0.61151		-815.178	493.95
	-961.587	491.35		-939.676	494		-939.676	493.833		-939.676	495.45		-343.314	-0.64142		-347.463	-0.4917		-810.849	0.31546		-810.849	494.3
	-957.202	492.5		-935.299	492.75		-935.299	491.583		-935.299	493.75		-339.166	-0.94708		-343.314	-0.1803		-806.522	0.31961		-806.522	493.8
	-952.817	491.85		-930.924	495.25		-930.924	492.917		-930.924	493.9		-335.021	0.00879		-339.166	0.80112		-802.197	0.92395		-802.197	493.95
	-948.435	492.95		-926.551	495.95		-926.551	491.667		-926.551	494.15		-330.877	0.53238		-335.021	-0.38739		-797.874	-1.17154		-797.874	494.05
	-944.055	490.9		-922.179	494.65		-922.179	492.75		-922.179	493.85		-326.734	0.42365		-330.877	0.12411		-793.552	-0.61685		-793.552	495.5
	-939.676	491.4		-917.81	493.15		-917.81	493		-917.81	493		-322.594	0.04929		-326.734	0.06567		-789.233	-1.31201		-789.233	495.2
	-935.299	491.15		-913.442	494.6		-913.442	494		-913.442	493.75		-318.455	0.17593		-322.594	0.1973		-784.915	1.19098		-784.915	494.7
	-930.924	491.65		-909.075	495.2		-909.075	493.833		-909.075	494.6		-314.317	-0.89636		-318.455	-0.21103		-780.598	1.04364		-780.598	494.05
	-926.551	493		-904.711	493.55		-904.711	492.417		-904.711	493.85		-310.181	0.39902		-314.317	-0.07932		-776.284	-0.40421		-776.284	494.6
	-922.179	490.6		-900.349	495.35		-900.349	493.417		-900.349	494.5		-306.047	0.89545		-310.181	0.24075		-771.971	0.04715		-771.971	495.75
	-917.81	490.55		-895.988	493.2		-895.988	492.5		-895.988	494.35		-301.915	-0.04044		-306.047	0.24088		-767.66	0.09866		-767.66	494.7
	-913.442	491.65		-891.629	495.1		-891.629	492.583		-891.629	494.2		-297.784	-0.17529		-301.915	-0.15921		-763.351	0.80035		-763.351	494.05
	-909.075	490.7		-887.271	494.55		-887.271	494.083		-887.271	493.35		-293.655	-0.67581		-297.784	-0.45929		-759.043	0.40222		-759.043	494.85
	-904.711	491.6		-882.916	494		-882.916	494.083		-882.916	493.2		-289.527	-0.48032		-293.655	-0.29932		-754.737	-0.79581		-754.737	494.5
	-900.349	490.8		-878.562	494.3		-878.562	492.583		-878.562	494.2		-285.401	0.71405		-289.527	-0.05927		-750.433	0.70636		-750.433	494.75
	-895.988	492.15		-874.21	493.8		-874.21	491.917		-874.21	495.5		-281.277	-0.6239		-285.401	-0.13922		-746.131	0.05869		-746.131	493.65
	-891.629	491.35		-869.86	494.75		-869.86	493.667		-869.86	493.95		-277.155	-0.53366		-281.277	0.03088		-741.831	-1.38882		-741.831	494.5
	-887.271	491.5		-865.512	492.9		-865.512	493.417		-865.512	492.95		-273.034	0.62427		-277.155	0.34103		-737.532	0.06384		-737.532	494
	-882.916	492.2		-861.165	495.05		-861.165	494.417		-861.165	494.45		-268.914	-0.05008		-273.034	0.1412		-733.235	0.11664		-733.235	495.05
	-878.562	491.6		-856.821	493.7		-856.821	492.667		-856.821	494.15		-264.797	1.00995		-268.914	-0.30859		-728.94	0.36963		-728.94	494.05
	-874.21	491.85		-852.478	493.7		-852.478	492.583		-852.478	493.6		-260.68	0.53763		-264.797	0.03137		-724.646	-1.07721		-724.646	495
	-869.86	491.7		-848.136	495.05		-848.136	492.667		-848.136	493.25		-256.566	0.03302		-260.68	0.86139		-720.354	0.7261		-720.354	494.65
	-865.512	492.55		-843.797	492.9		-843.797	494.333		-843.797	494		-252.453	0.06277		-256.566	0.04144		-716.064	-0.47043		-716.064	493.85
	-861.165	491.1		-839.459	494.05		-839.459	492.667		-839.459	494.1		-248.342	0.39355		-252.453	0.08157		-711.776	0.73325		-711.776	494.8
	-856.821	492.45		-835.123	494.15		-835.123	493.667		-835.123	494.75		-244.233	-0.34134		-248.342	0.01172		-707.489	0.03589		-707.489	494.85
	-852.478	491.8		-830.789	493.55		-830.789	490.333		-830.789	494.5		-240.125	-0.34183		-244.233	-0.24808		-703.204	0.48874		-703.204	494.2
	-848.136	491.15		-826.457	494		-826.457	494.583		-826.457	493.25		-236.019	-0.54733		-240.125	0.23212		-698.921	0.29169		-698.921	493.45
	-843.797	492.4		-822.126	495		-822.126	491.75		-822.126	493.95		-231.914	0.21371		-236.019	-0.33759		-694.64	0.14487		-694.64	494.55
	-839.459	491.15		-817.797	494.8		-817.797	492		-817.797	494.3		-227.811	-0.72424		-231.914	0.11273		-690.36	-0.35184		-690.36	494.45
	-835.123	491		-813.47	493.9		-813.47	493.667		-813.47	495.2		-223.71	0.83887		-227.811	0.22311		-686.082	1.15164		-686.082	495.05
	-830.789	490.55		-809.144	494.7		-809.144	492.917		-809.144	495.1		-219.61	0.16962		-223.71	-0.15649		-681.806	0.35532		-681.806	495.65
	-826.457	491.85		-804.821	494.6		-804.821	492.583		-804.821	493.4		-215.512	-1.33194		-219.61	0.08392		-677.532	0.80911		-677.532	495.5
	-822.126	492.95		-800.499	493.65		-800.499	494.417		-800.499	494.2		-211.415	0.73425		-215.512	0.13443		-673.259	-0.88687		-673.259	494.85
	-817.797	490.95		-796.179	494.75		-796.179	492.833		-796.179	495.05		-207.32	0.53473		-211.415	0.40497		-668.988	-0.38272		-668.988	494.45
	-813.47	492.1		-791.861	493		-791.861	492.25		-791.861	494.15		-203.227	0.43628		-207.32	0.34555		-664.719	0.62161		-664.719	493.7
	-809.144	492.35		-787.544	494.9		-787.544	494.167		-787.544	495.2		-199.136	0.03885		-203.227	-0.23386		-660.451	-0.82391		-660.451	495.1
	-804.821	493.2		-783.229	494.5		-783.229	492.083		-783.229	494.1		-195.046	0.00909		-199.136	0.30682		-656.185	0.53079		-656.185	494.35
	-800.499	490.55		-778.916	492.95		-778.916	492.917		-778.916	493.5		-190.957	-0.45297		-195.046	0.27753		-651.921	-1.06436		-651.921	494.8
	-796.179	492.7		-774.605	494.6		-774.605	493.833		-774.605	495.05		-186.87	1.05267		-190.957	-0.20175		-647.659	0.54065		-647.659	493.3
	-791.861	492		-770.295	494.3		-770.295	492.333		-770.295	494.3		-182.785	0.65933		-186.87	0.10907		-643.398	0.69586		-643.398	495
	-787.544	490.65		-765.987	494.55		-765.987	492.667		-765.987	493		-178.702	0.10034		-182.785	0.65988		-639.139	-0.49875		-639.139	495.05
	-783.229	492.1		-761.681	493.8		-761.681	492.667		-761.681	495.9		-174.62	0.10907		-178.702	0.17078		-634.882	-0.34543		-634.882	494.9
	-778.916	491.75		-757.377	493.8		-757.377	492.833		-757.377	493.7		-170.54	-0.58115		-174.62	0.24167		-630.627	0.70804		-630.627	495.65
	-774.605	492.1		-753.074	494.75		-753.074	492.583		-753.074	493.65		-166.461	0.72964		-170.54	0.35266		-626.373	0.91168		-626.373	495.65
	-770.295	493		-748.774	494		-748.774	491.667		-748.774	494.4		-162.384	0.90814		-166.461	-0.01633		-622.121	-0.48447		-622.121	494.1
	-765.987	492.65		-744.474	493.7		-744.474	491.75		-744.474	493.55		-158.308	-0.979		-162.384	0.16473		-617.87	0.16949		-617.87	495.55
	-761.681	491.65		-740.177	496.1		-740.177	493.5		-740.177	494.65		-154.235	0.43494		-158.308	0.13583		-613.622	-0.37637		-613.622	495.2
	-757.377	491.25		-735.882	495.35		-735.882	492.333		-735.882	493.6		-150.162	-0.08347		-154.235	0.06699		-609.375	0.67798		-609.375	493.95
	-753.074	492.4		-731.588	494.05		-731.588	493.75		-731.588	494.35		-146.092	0.26587		-150.162	-0.43182		-605.13	-0.86752		-605.13	495.25
	-748.774	492.65		-727.296	493.25		-727.296	492.833		-727.296	494.95		-142.023	-0.38373		-146.092	-0.000579834		-600.886	-0.21283		-600.886	494.7
	-744.474	491.8		-723.005	493.3		-723.005	493.833		-723.005	492.7		-137.955	-0.69894		-142.023	0.20071		-596.644	-0.758		-596.644	494.45
	-740.177	491.7		-718.717	493.2		-718.717	492.5		-718.717	493.3		-133.89	-0.81311		-137.955	-0.14798		-592.404	-0.00296		-592.404	494.35
	-735.882	492.85		-714.43	492.95		-714.43	493.833		-714.43	494.85		-129.825	0.57379		-133.89	0.15344		-588.166	0.65192		-588.166	493.9
	-731.588	491.8		-710.144	493.2		-710.144	494.417		-710.144	493.6		-125.763	0.49509		-129.825	0.28482		-583.929	0.20627		-583.929	494.7
	-727.296	491.95		-705.861	493.9		-705.861	493.75		-705.861	494.1		-121.702	-0.1492		-125.763	0.01633		-579.694	1.16077		-579.694	495.25
	-723.005	491.7		-701.579	495.3		-701.579	493		-701.579	493		-117.643	0.27426		-121.702	0.10785		-575.461	-0.03455		-575.461	494.15
	-718.717	491.35		-697.299	494.8		-697.299	493.167		-697.299	493.95		-113.585	-0.29037		-117.643	-0.03058		-571.23	1.57031		-571.23	495.4
	-714.43	491.3		-693.021	493.85		-693.021	493.167		-693.021	493.5		-109.529	0.10812		-113.585	-0.05957		-567	0.87531		-567	494.6
	-710.144	490.95		-688.745	493.9		-688.745	493.5		-688.745	493.65		-105.474	0.07425		-109.529	-0.14853		-562.772	0.18051		-562.772	494
	-705.861	491.65		-684.47	493		-684.47	494.417		-684.47	494.9		-101.421	0.97479		-105.474	-0.10742		-558.545	0.68588		-558.545	493.85
	-701.579	490.7		-680.197	493.3		-680.197	492.75		-680.197	494.25		-97.3698	-0.12369		-101.421	0.62375		-554.321	0.54144		-554.321	494.4
	-697.299	492.55		-675.926	494.65		-675.926	494.583		-675.926	493.25		-93.32	-0.62164		-97.3698	-0.39508		-550.098	-0.85281		-550.098	495
	-693.021	491		-671.656	493.95		-671.656	492.25		-671.656	494.3		-89.2719	-0.42422		-93.32	0.13611		-545.876	0.45309		-545.876	494.45
	-688.745	491.55		-667.388	494.6		-667.388	493.333		-667.388	493.8		-85.2253	-0.35907		-89.2719	-0.42291		-541.657	0.65924		-541.657	495.8
	-684.47	491.2		-663.122	493.75		-663.122	493.833		-663.122	493.05		-81.1804	0.29367		-85.2253	0.23813		-537.439	0.86554		-537.439	495.25
	-680.197	492		-658.858	494.35		-658.858	491.75		-658.858	494.2		-77.137	-0.05252		-81.1804	-0.12073		-533.222	0.07199		-533.222	495.05
	-675.926	491.75		-654.595	494.1		-654.595	490.75		-654.595	494.35		-73.0952	-0.29767		-77.137	0.24039		-529.008	0.77866		-529.008	494.75
	-671.656	491.5		-650.334	495		-650.334	491.833		-650.334	493.45		-69.055	0.5582		-73.0952	-0.36841		-524.795	0.38553		-524.795	494.5
	-667.388	492.25		-646.075	493.95		-646.075	492.667		-646.075	494.9		-65.0164	-0.01825		-69.055	-0.02716		-520.584	1.34256		-520.584	494.85
	-663.122	491.85		-641.817	495.25		-641.817	493.5		-641.817	493.95		-60.9794	-0.26028		-65.0164	0.07245		-516.374	-0.3002		-516.374	494.45
	-658.858	492.15		-637.561	493.75		-637.561	493.167		-637.561	494.3		-56.944	-0.53467		-60.9794	0.06125		-512.167	-0.29276		-512.167	495.5
	-654.595	492.45		-633.307	494.9		-633.307	494.333		-633.307	495.65		-52.9101	0.02536		-56.944	0.02011		-507.961	-0.78513		-507.961	494.45
	-650.334	492.2		-629.055	493.8		-629.055	492.5		-629.055	494.15		-48.8779	0.75302		-52.9101	0.19901		-503.756	0.07272		-503.756	494.2
	-646.075	491.9		-624.804	495.6		-624.804	492		-624.804	494.3		-44.8472	-0.41824		-48.8779	0.01794		-499.553	1.22281		-499.553	495.55
	-641.817	491.8		-620.555	493.7		-620.555	493.583		-620.555	493.8		-40.8181	-0.15515		-44.8472	-0.42307		-495.352	-0.92697		-495.352	495.15
	-637.561	492.4		-616.308	493.55		-616.308	493.583		-616.308	494.15		-36.7906	0.24228		-40.8181	0.32596		-491.153	-0.12656		-491.153	494.35
	-633.307	491.1		-612.062	494.85		-612.062	491.417		-612.062	494.9		-32.7647	-0.25928		-36.7906	0.53506		-486.955	-1.12698		-486.955	494.2
	-629.055	492.15		-607.819	494.7		-607.819	493.5		-607.819	493.15		-28.7404	0.17358		-32.7647	-0.31583		-482.759	-0.42719		-482.759	494.05
	-624.804	492.15		-603.576	494.85		-603.576	492.25		-603.576	494.75		-24.7176	0.3074		-28.7404	0.14331		-478.565	0.37271		-478.565	494.7
	-620.555	490.95		-599.336	494.5		-599.336	493		-599.336	494.45		-20.6965	0.87564		-24.7176	-0.21747		-474.372	-0.17719		-474.372	494.7
	-616.308	491.95		-595.097	495		-595.097	491.75		-595.097	494.1		-16.6769	-1.05515		-20.6965	0.07178		-470.182	-0.67728		-470.182	494.2
	-612.062	491.8		-590.86	494		-590.86	492.25		-590.86	493.45		-12.6589	0.21509		-16.6769	-0.11472		-465.992	0.41681		-465.992	496.1
	-607.819	491.55		-586.625	495.55		-586.625	493.333		-586.625	494.9		-8.64245	0.18637		-12.6589	-0.33224		-461.805	0.96106		-461.805	495.1
	-603.576	490.75		-582.392	494.05		-582.392	492.75		-582.392	493.75		-4.62759	0.15869		-8.64245	-0.21951		-457.619	0.8555		-457.619	495.8
	-599.336	490.35		-578.16	495.65		-578.16	492		-578.16	493.6		-0.61431	-0.03467		-4.62759	0.1434		-453.435	-0.19989		-453.435	493.6
	-595.097	492.25		-573.929	494.05		-573.929	492.833		-573.929	495.05		3.39739	0.50638		-0.61431	-0.04346		-449.252	0.19492		-449.252	495.2
	-590.86	491.3		-569.701	493.8		-569.701	493.5		-569.701	493.85		7.40752	-0.05157		3.39739	0.3699		-445.071	0.68988		-445.071	494.6
	-586.625	491.45		-565.474	494.25		-565.474	493.083		-565.474	494.8		11.4161	-0.276		7.40752	-0.06662		-440.892	-0.26498		-440.892	495.5
	-582.392	492.2		-561.249	494.35		-561.249	490.917		-561.249	494.15		15.4231	-0.94214		11.4161	0.35712		-436.714	-0.31964		-436.714	494.3
	-578.16	491.55		-557.026	494		-557.026	494		-557.026	492.5		19.4285	0.99066		15.4231	-0.05902		-432.538	-0.62411		-432.538	494.7
	-573.929	492.85		-552.804	493.55		-552.804	494.083		-552.804	495.2		23.4323	0.05786		19.4285	-0.05518		-428.364	1.17154		-428.364	494.65
	-569.701	492.3		-548.584	494.4		-548.584	492.583		-548.584	495.65		27.4346	0.09271		23.4323	0.54852		-424.192	0.31735		-424.192	495.2
	-565.474	491.85		-544.366	495.05		-544.366	492.583		-544.366	493.9		31.4353	-0.57138		27.4346	0.26239		-420.021	-0.28662		-420.021	494.65
	-561.249	491.9		-540.149	494.5		-540.149	492.333		-540.149	494.1		35.4344	-0.27191		31.4353	0.07642		-415.852	-0.69043		-415.852	495.1
	-557.026	492.9		-535.934	493.25		-535.934	492.833		-535.934	494.7		39.432	-0.04114		35.4344	0.12061		-411.684	0.05591		-411.684	494.55
	-552.804	491.2		-531.721	494.7		-531.721	494.25		-531.721	494.8		43.428	-0.04266		39.432	-0.51511		-407.518	0.05243		-407.518	494.75
	-548.584	491.4		-527.51	494.1		-527.51	491.25		-527.51	494		47.4225	-0.2937		43.428	-0.43063		-403.354	-0.50156		-403.354	494.5
	-544.366	492.85		-523.3	493.65		-523.3	493.5		-523.3	495.7		51.4153	0.48569		47.4225	0.3425		-399.192	0.1441		-399.192	494.4
	-540.149	492.6		-519.092	494.7		-519.092	492.083		-519.092	493		55.4067	-0.70987		51.4153	0.43585		-395.031	0.98996		-395.031	495.85
	-535.934	490.55		-514.885	494		-514.885	492.667		-514.885	494.15		59.3964	-0.18121		55.4067	-0.0116		-390.871	-0.01404		-390.871	495.35
	-531.721	492.25		-510.681	494.55		-510.681	492		-510.681	495.35		63.3846	-0.46606		59.3964	-1.01938		-386.714	0.23215		-386.714	495.1
	-527.51	491.15		-506.477	497.25		-506.477	493.083		-506.477	495.45		67.3713	-2.095		63.3846	-0.2077		-382.558	-0.27151		-382.558	495.6
	-523.3	492.4		-502.276	494.65		-502.276	492.25		-502.276	495		71.3563	-1.59384		67.3713	-0.17575		-378.404	-0.02499		-378.404	493.85
	-519.092	491.7		-498.076	492.55		-498.076	491.667		-498.076	493.45		75.3399	-1.39716		71.3563	-0.03351		-374.251	1.47168		-374.251	495.3
	-514.885	490.65		-493.878	495.35		-493.878	492.833		-493.878	494.9		79.3218	1.51068		75.3399	-0.31107		-370.1	0.21854		-370.1	495
	-510.681	490.15		-489.682	493.9		-489.682	492.25		-489.682	492.85		83.3022	2.21909		79.3218	-0.26834		-365.951	-0.13446		-365.951	494.85
	-506.477	492.45		-485.487	495.55		-485.487	492.333		-485.487	494.35		87.2811	0.45456		83.3022	-0.3154		-361.803	-0.28726		-361.803	495.05
	-502.276	491.7		-481.294	494.3		-481.294	491.833		-481.294	493.45		91.2584	-0.12109		87.2811	0.66772		-357.657	0.71008		-357.657	494.65
	-498.076	492.1		-477.103	494.8		-477.103	492.75		-477.103	493.9		95.2341	1.1553		91.2584	0.10104		-353.513	1.40759		-353.513	493.9
	-493.878	490.1		-472.913	494.2		-472.913	493.083		-472.913	493.4		99.2083	0.88113		95.2341	0.3046		-349.37	-0.59476		-349.37	494.25
	-489.682	490.8		-468.725	494.3		-468.725	492.417		-468.725	493.95		103.181	0.02103		99.2083	0.42828		-345.229	0.3031		-345.229	495.15
	-485.487	491.85		-464.539	495.25		-464.539	492.167		-464.539	493.15		107.152	0.7438		103.181	0.39212		-341.09	-0.3989		-341.09	494.25
	-481.294	491.4		-460.355	494.4		-460.355	494.167		-460.355	495.05		111.122	0.78128		107.152	0.12616		-336.952	-0.20074		-336.952	494.55
	-477.103	491.5		-456.172	494.35		-456.172	493		-456.172	493.75		115.09	0.98077		111.122	-0.40964		-332.816	-1.15244		-332.816	494.7
	-472.913	491.75		-451.99	493.95		-451.99	493.833		-451.99	494.35		119.056	-0.04782		115.09	0.67468		-328.681	0.79608		-328.681	495.65
	-468.725	490.85		-447.811	494.15		-447.811	493.25		-447.811	494.65		123.021	-1.05875		119.056	-0.05087		-324.549	-0.25531		-324.549	494.9
	-464.539	490.75		-443.633	492.05		-443.633	492.833		-443.633	494.6		126.984	0.72455		123.021	-0.15628		-320.417	0.59351		-320.417	496.4
	-460.355	492.35		-439.457	493.2		-439.457	492.25		-439.457	492.4		130.946	0.35162		126.984	0.03845		-316.288	0.54248		-316.288	493.75
	-456.172	491.25		-435.282	493.9		-435.282	493.333		-435.282	493.55		134.906	0.10892		130.946	-0.23672		-312.16	0.69159		-312.16	494.65
	-451.99	490.8		-431.109	495.15		-431.109	493.75		-431.109	494.35		138.865	-0.89838		134.906	0.16827		-308.034	0.89087		-308.034	495.45
	-447.811	491.35		-426.938	495		-426.938	493.25		-426.938	493.95		142.822	-0.84521		138.865	0.02338		-303.909	-0.35971		-303.909	495.75
	-443.633	491.8		-422.768	495.2		-422.768	492.75		-422.768	495.6		146.778	-0.25879		142.822	0.54855		-299.786	0.7399		-299.786	493.35
	-439.457	491.95		-418.6	495.8		-418.6	493		-418.6	494.95		150.732	0.25162		146.778	0.06384		-295.665	0.78967		-295.665	495.35
	-435.282	492.1		-414.434	494.05		-414.434	493.417		-414.434	493.45		154.685	-0.12958		150.732	0.23926		-291.545	-0.51041		-291.545	496.05
	-431.109	491.5		-410.27	495.3		-410.27	492.917		-410.27	494.1		158.636	0.93134		154.685	0.26477		-287.427	0.43967		-287.427	494.45
	-426.938	491.75		-406.107	494.5		-406.107	492.083		-406.107	494.1		162.585	0.15015		158.636	0.45038		-283.311	0.03992		-283.311	494
	-422.768	492.95		-401.945	494.7		-401.945	492.667		-401.945	494.2		166.533	1.79474		162.585	0.2261		-279.196	-0.5097		-279.196	494
	-418.6	490.7		-397.786	494.4		-397.786	492.25		-397.786	494.2		170.479	1.23251		166.533	0.06189		-275.083	0.34088		-275.083	494.7
	-414.434	491.5		-393.628	495.2		-393.628	492.333		-393.628	493.95		174.424	3.56696		170.479	0.65781		-270.971	0.5416		-270.971	495.15
	-410.27	492.05		-389.471	495.2		-389.471	491.5		-389.471	494.4		178.368	4.86365		174.424	0.54379		-266.861	0.69247		-266.861	495
	-406.107	490.95		-385.317	495.1		-385.317	492.417		-385.317	495.15		182.31	4.70483		178.368	0.27985		-262.753	0.84351		-262.753	494.6
	-401.945	491.7		-381.164	494.25		-381.164	492.333		-381.164	493.2		186.25	5.17993		182.31	0.20599		-258.646	-0.45529		-258.646	494
	-397.786	491.5		-377.012	494.75		-377.012	493.5		-377.012	493.8		190.189	6.81537		186.25	0.16226		-254.541	0.54608		-254.541	494.5
	-393.628	491.7		-372.863	495.05		-372.863	492.083		-372.863	493.6		194.126	7.57306		190.189	0.50854		-250.438	1.29758		-250.438	495
	-389.471	492.25		-368.715	495.55		-368.715	492.917		-368.715	494.4		198.061	7.14948		194.126	0.33496		-246.336	0.59924		-246.336	493.9
	-385.317	492.6		-364.568	493.95		-364.568	492.167		-364.568	494.55		201.996	8.17529		198.061	0.51144		-242.236	-0.4989		-242.236	494.25
	-381.164	492.05		-360.424	493.7		-360.424	491.583		-360.424	493.25		205.928	10.2485		201.996	0.888		-238.138	-0.14691		-238.138	494.35
	-377.012	491.6		-356.281	495.15		-356.281	493.917		-356.281	494.15		209.859	9.66742		205.928	0.92462		-234.041	0.10526		-234.041	494.35
	-372.863	490.7		-352.139	494.1		-352.139	492.25		-352.139	494.5		213.789	9.43073		209.859	0.5213		-229.945	0.0076		-229.945	494.7
	-368.715	492.45		-347.999	494.6		-347.999	494.083		-347.999	495.4		217.717	9.80402		213.789	0.20807		-225.852	0.21008		-225.852	495.7
	-364.568	491.7		-343.861	493.1		-343.861	491.667		-343.861	494.75		221.644	9.78632		217.717	0.56491		-221.76	0.36273		-221.76	493.85
	-360.424	491.35		-339.725	495.05		-339.725	492.583		-339.725	493.1		225.569	10.5102		221.644	0.65182		-217.669	1.21555		-217.669	495.1
	-356.281	491.35		-335.59	495		-335.59	492.583		-335.59	495.35		229.492	10.2084		225.569	0.80881		-213.58	-0.93146		-213.58	494.8
	-352.139	490.8		-331.457	494.9		-331.457	493.167		-331.457	494.6		233.414	10.4802		229.492	0.74585		-209.493	1.57169		-209.493	493.85
	-347.999	490.8		-327.325	495		-327.325	493.667		-327.325	496.45		237.335	11.3252		233.414	1.17294		-205.408	-0.17499		-205.408	495
	-343.861	491.35		-323.195	493.3		-323.195	493.25		-323.195	493.7		241.253	9.64288		237.335	1.1001		-201.324	1.57849		-201.324	496.4
	-339.725	491.55		-319.067	494.25		-319.067	492.667		-319.067	492.95		245.171	8.99963		241.253	0.68732		-197.241	-1.21786		-197.241	494.6
	-335.59	492.35		-314.94	493.2		-314.94	492.5		-314.94	494.4		249.087	8.86169		245.171	1.76465		-193.161	0.18594		-193.161	495.1
	-331.457	490.6		-310.815	494.35		-310.815	493.417		-310.815	494.4		253.001	8.8288		249.087	1.60199		-189.081	0.13995		-189.081	494.75
	-327.325	492.65		-306.692	494.2		-306.692	491.083		-306.692	494.6		256.914	8.40063		253.001	1.2894		-185.004	0.7941		-185.004	493.95
	-323.195	492		-302.57	494.05		-302.57	492.583		-302.57	494.45		260.825	9.84363		256.914	2.17685		-180.928	0.14844		-180.928	495.8
	-319.067	491.75		-298.45	494.75		-298.45	493.5		-298.45	494		264.735	9.59088		260.825	2.81439		-176.854	-0.19708		-176.854	494.8
	-314.94	491.35		-294.331	493.85		-294.331	492.917		-294.331	492.8		268.644	7.97552		264.735	2.922		-172.781	0.15762		-172.781	494.6
	-310.815	490.65		-290.214	494.55		-290.214	491.417		-290.214	494.25		272.55	7.96405		268.644	1.67963		-168.71	1.21243		-168.71	495.7
	-306.692	491.35		-286.099	493.85		-286.099	494.583		-286.099	494.1		276.456	8.75629		272.55	2.55734		-164.64	0.36749		-164.64	495.05
	-302.57	491.65		-281.986	493.85		-281.986	493.667		-281.986	494.35		280.36	6.61871		276.456	2.55511		-160.573	0.12271		-160.573	493.9
	-298.45	493		-277.874	493.8		-277.874	493.25		-277.874	493.5		284.262	6.31781		280.36	2.78293		-156.506	-0.02194		-156.506	493.15
	-294.331	491.15		-273.763	494.5		-273.763	493.333		-273.763	493.45		288.163	6.95355		284.262	1.76077		-152.442	1.18362		-152.442	495.05
	-290.214	491.65		-269.655	493.9		-269.655	493.583		-269.655	494.25		292.062	7.75909		288.163	1.7587		-148.378	0.48935		-148.378	494.65
	-286.099	491.25		-265.548	495.15		-265.548	492.833		-265.548	494.25		295.96	5.93433		292.062	1.46667		-144.317	0.89529		-144.317	493.7
	-281.986	492.6		-261.442	493.9		-261.442	492.833		-261.442	493.95		299.856	7.1792		295.96	1.24472		-140.257	0.60138		-140.257	494.15
	-277.874	491.35		-257.338	495.75		-257.338	493.583		-257.338	494.4		303.751	7.32678		299.856	1.18277		-136.199	-0.49234		-136.199	495.1
	-273.763	491.25		-253.236	493.45		-253.236	492.333		-253.236	493.15		307.644	5.71045		303.751	1.31091		-132.142	-0.08582		-132.142	494.4
	-269.655	491.1		-249.135	495.45		-249.135	492		-249.135	494.05		311.536	7.29681		307.644	1.50909		-128.087	0.07083		-128.087	493.7
	-265.548	492.75		-245.036	494.55		-245.036	492.75		-245.036	494.6		315.426	7.38568		311.536	0.36731		-124.034	1.62769		-124.034	496
	-261.442	490.9		-240.939	494.75		-240.939	492.917		-240.939	494.4		319.315	6.64362		315.426	1.35562		-119.982	0.13474		-119.982	494.05
	-257.338	492.45		-236.843	495.25		-236.843	492.75		-236.843	494		323.202	7.13733		319.315	0.41394		-115.931	-0.95804		-115.931	494.75
	-253.236	492.15		-232.749	494.5		-232.749	491.667		-232.749	493.85		327.088	6.20007		323.202	0.59232		-111.883	-0.45059		-111.883	494.65
	-249.135	490.7		-228.657	494.3		-228.657	493.833		-228.657	493.5		330.972	4.9317		327.088	0.57074		-107.835	0.35706		-107.835	495.1
	-245.036	492.65		-224.566	494.35		-224.566	493.583		-224.566	494.15		334.855	6.39899		330.972	0.84918		-103.79	-0.24295		-103.79	494.3
	-240.939	491.9		-220.477	494.35		-220.477	492.333		-220.477	494.55		338.736	5.46826		334.855	0.58765		-99.746	0.65704		-99.746	494.7
	-236.843	491.85		-216.389	494.3		-216.389	493.583		-216.389	493.9		342.616	4.47308		338.736	0.96616		-95.7036	0.50705		-95.7036	494.2
	-232.749	492.05		-212.303	493.2		-212.303	493.083		-212.303	493.6		346.494	6.01324		342.616	1.21475		-91.6628	-0.24295		-91.6628	494.8
	-228.657	492.2		-208.219	494.85		-208.219	493		-208.219	493.9		350.371	6.58875		346.494	0.75336		-87.6236	-0.14294		-87.6236	494.1
	-224.566	492.1		-204.136	494.6		-204.136	491.167		-204.136	492.85		354.246	2.8996		350.371	0.75204		-83.5861	1.05704		-83.5861	494.65
	-220.477	491.25		-200.055	494.7		-200.055	493.25		-200.055	494.9		358.12	5.37897		354.246	0.12076		-79.55	0.20706		-79.55	494.55
	-216.389	492.55		-195.975	495.2		-195.975	492.583		-195.975	493.85		361.992	3.29352		358.12	0.8295		-75.5156	-1.14294		-75.5156	494.7
	-212.303	491.8		-191.897	494.65		-191.897	493.083		-191.897	493.65		365.863	4.67657		361.992	0.08832		-71.4827	-0.29724		-71.4827	496.05
	-208.219	493.2		-187.821	494.6		-187.821	493.333		-187.821	494.85		369.732	5.69476		365.863	0.64716		-67.4514	-0.52103		-67.4514	494.85
	-204.136	492.2		-183.746	493.65		-183.746	493		-183.746	493.7		373.6	6.01477		369.732	0.16605		-63.4218	0.40585		-63.4218	494.25
	-200.055	490.5		-179.673	496.25		-179.673	492.083		-179.673	493.5		377.467	5.13641		373.6	0.10498		-59.3936	-0.76672		-59.3936	495.4
	-195.975	491.9		-175.601	494.8		-175.601	492.75		-175.601	493.6		381.332	7.9931		377.467	0.78397		-55.3671	-0.08865		-55.3671	494.75
	-191.897	491.65		-171.531	493.95		-171.531	492.75		-171.531	494.05		385.195	6.8515		381.332	0.233		-51.3421	-0.81009		-51.3421	495.85
	-187.821	491.9		-167.463	494.7		-167.463	494.083		-167.463	494		389.057	5.74481		385.195	0.12207		-47.3187	0.16904		-47.3187	494.65
	-183.746	492.2		-163.396	493.1		-163.396	493		-163.396	494.9		392.917	3.63977		389.057	0.7912		-43.2969	-0.15134		-43.2969	495
	-179.673	491.95		-159.331	494.1		-159.331	493.5		-159.331	495.35		396.776	4.93628		392.917	0.82037		-39.2767	-0.27124		-39.2767	493.65
	-175.601	491.5		-155.267	493.55		-155.267	493.167		-155.267	494.05		400.634	4.30103		396.776	0.47958		-35.258	0.15936		-35.258	494.25
	-171.531	491.9		-151.205	494.15		-151.205	492.083		-151.205	493.8		404.49	3.63391		400.634	0.78885		-31.2409	0.43872		-31.2409	493.85
	-167.463	491.45		-147.145	494.2		-147.145	494.5		-147.145	494.6		408.344	4.90167		404.49	0.36813		-27.2254	0.01678		-27.2254	494.5
	-163.396	491.3		-143.086	493.35		-143.086	491.917		-143.086	494.35		412.197	4.07092		408.344	0.54749		-23.2115	0.24536		-23.2115	495.35
	-159.331	492.35		-139.029	493.65		-139.029	492.833		-139.029	493.6		416.049	5.24164		412.197	0.03687		-19.1991	-0.5755		-19.1991	494.65
	-155.267	491.75		-134.973	493.25		-134.973	492.833		-134.973	494.6		419.899	5.51373		416.049	0.65628		-15.1883	0.2041		-15.1883	495.35
	-151.205	493.7		-130.919	493.3		-130.919	492.167		-130.919	493.35		423.747	6.88733		419.899	0.66574		-11.179	0.78421		-11.179	495.55
	-147.145	491.6		-126.867	492.75		-126.867	494.083		-126.867	495.3		427.594	5.46222		423.747	0.14523		-7.17135	3.0148		-7.17135	494.95
	-143.086	491.75		-122.816	494.95		-122.816	493.75		-122.816	494.4		431.44	4.2052		427.594	0.89481		-3.16524	6.39584		-3.16524	494.25
	-139.029	492.7		-118.767	493.5		-118.767	490.917		-118.767	494		435.284	3.41632		431.44	0.12442		0.83931	2.22733		0.83931	495.7
	-134.973	491.75		-114.719	493.8		-114.719	492.75		-114.719	493.45		439.127	3.02863		435.284	0.19406		4.8423	0.8092		4.8423	494.95
	-130.919	491.95		-110.673	494.6		-110.673	492.833		-110.673	494.45		442.968	2.57568		439.127	0.00372		8.84372	-0.70847		8.84372	494.95
	-126.867	491.85		-106.629	493.95		-106.629	492.917		-106.629	494.35		446.808	5.85736		442.968	0.12344		12.8436	0.92422		12.8436	495.4
	-122.816	491.2		-102.586	493.45		-102.586	492.25		-102.586	493.7		450.646	2.30701		446.808	0.03323		16.8419	-0.44272		16.8419	495.9
	-118.767	491.45		-98.5448	494.15		-98.5448	491.417		-98.5448	493.75		454.483	3.82465		450.646	0.78305		20.8386	-0.30923		20.8386	494.45
	-114.719	492.9		-94.5051	494.5		-94.5051	492.167		-94.5051	492.9		458.318	2.14355		454.483	-0.0571		24.8338	-0.27542		24.8338	495
	-110.673	491.65		-90.467	494.05		-90.467	494.417		-90.467	494.65		462.152	2.76361		458.318	0.15277		28.8274	0.00876		28.8274	494.5
	-106.629	492.7		-86.4305	494.7		-86.4305	492.667		-86.4305	493.95		465.985	2.71832		462.152	0.41272		32.8195	-0.90671		32.8195	494.2
	-102.586	491.35		-82.3955	494.3		-82.3955	491.25		-82.3955	493.6		469.816	4.04095		465.985	0.12268		36.81	0.07813		36.81	496.4
	-98.5448	489.85		-78.3622	494.95		-78.3622	492.667		-78.3622	496.25		473.645	4.09814		469.816	0.72272		40.799	0.26331		40.799	493.75
	-94.5051	491.5		-74.3304	494.95		-74.3304	493.75		-74.3304	494.3		477.473	2.18988		473.645	0.67276		44.7864	-0.30118		44.7864	494.7
	-90.467	492.55		-70.3002	495.95		-70.3002	491.917		-70.3002	493.55		481.3	4.4494		477.473	0.58289		48.7722	-1.56537		48.7722	494.65
	-86.4305	492.25		-66.2715	494.3		-66.2715	493.333		-66.2715	493.75		485.125	3.47687		481.3	0.12305		52.7565	0.77075		52.7565	494.2
	-82.3955	491.7		-62.2445	493.6		-62.2445	492.583		-62.2445	494.7		488.948	1.67212		485.125	0.61322		56.7393	-0.4472		56.7393	494.55
	-78.3622	491.6		-58.219	492.85		-58.219	493.167		-58.219	495.4		492.771	2.86859		488.948	0.19345		60.7205	-0.19873		60.7205	495.1
	-74.3304	492.25		-54.1951	494.55		-54.1951	492.583		-54.1951	494.2		496.591	0.39954		492.771	0.13373		64.7001	-0.21713		64.7001	495.75
	-70.3002	490.6		-50.1728	494.2		-50.1728	491.75		-50.1728	493.65		500.411	1.63159		496.591	0.22406		68.6782	1.31131		68.6782	494.25
	-66.2715	491.45		-46.152	495.2		-46.152	494.167		-46.152	493.55		504.228	1.59821		500.411	0.50443		72.6548	-0.28137		72.6548	495.3
	-62.2445	492.05		-42.1328	494.5		-42.1328	493.25		-42.1328	494.6		508.045	0.06592		504.228	-0.13519		76.6298	-0.95901		76.6298	495.7
	-58.219	491.6		-38.1152	494.55		-38.1152	492.583		-38.1152	493.65		511.86	-0.33191		508.045	0.13525		80.6032	-0.22699		80.6032	494.8
	-54.1951	490.8		-34.0992	494.75		-34.0992	492.75		-34.0992	493.9		515.673	0.5047		511.86	-0.21426		84.5752	0.45639		84.5752	496.3
	-50.1728	492		-30.0847	494.5		-30.0847	492.583		-30.0847	494.2		519.485	0.14246		515.673	-0.2637		88.5455	0.64536		88.5455	496.35
	-46.152	492.3		-26.0718	493.3		-26.0718	493		-26.0718	494.1		523.296	-0.15204		519.485	0.19687		92.5144	0.3396		92.5144	496.4
	-42.1328	491.65		-22.0604	493.1		-22.0604	493.333		-22.0604	494.55		527.105	0.85455		523.296	0.51749		96.4817	0.18805		96.4817	496.35
	-38.1152	492		-18.0506	494.2		-18.0506	493.333		-18.0506	492.9		530.912	-0.73773		527.105	0.28815		100.447	-0.01004		100.447	496.7
	-34.0992	491.9		-14.0424	493.6		-14.0424	492.25		-14.0424	494.85		534.719	2.40442		530.912	0.50885		104.412	-0.7052		104.412	495.4
	-30.0847	491.6		-10.0358	494.8		-10.0358	494.333		-10.0358	495.9		538.523	2.08093		534.719	0.52957		108.374	0.40213		108.374	497.45
	-26.0718	492.2		-6.03068	494.05		-6.03068	492.833		-6.03068	493.7		542.327	1.15857		538.523	0.36038		112.335	0.51163		112.335	496.6
	-22.0604	492.25		-2.02715	494.1		-2.02715	496.167		-2.02715	494.8		546.128	-0.26276		542.327	0.3512		116.295	0.22308		116.295	497.05
	-18.0506	490.7		1.97481	493.8		1.97481	502.167		1.97481	495.15		549.929	1.51703		546.128	0.05209		120.253	-0.24719		120.253	496.9
	-14.0424	493.55		5.97522	493.8		5.97522	499.917		5.97522	495.4		553.728	2.26453		549.929	0.46301		124.21	-0.14603		124.21	496.65
	-10.0358	504.45		9.97407	494.5		9.97407	495.5		9.97407	494.85		557.525	0.71307		553.728	-0.38602		128.165	0.24615		128.165	496.45
	-6.03068	591.6		13.9714	494.9		13.9714	490.917		13.9714	492.85		561.321	1.06274		557.525	0.90497		132.118	-0.22534		132.118	498.25
	-2.02715	693.15		17.9671	495.35		17.9671	494		17.9671	495		565.116	0.17999		561.321	-0.27396		136.07	-0.02963		136.07	497.55
	1.97481	577		21.9613	494.35		21.9613	491.667		21.9613	493.9		568.909	0.89838		565.116	-0.25284		140.02	-1.47525		140.02	498.5
	5.97522	498.95		25.9539	493.85		25.9539	493.833		25.9539	493.05		572.701	1.6178		568.909	-0.32169		143.969	-1.04254		143.969	496.4
	9.97407	491.35		29.945	494.3		29.945	492.667		29.945	493.3		576.491	1.37158		572.701	-0.1705		147.917	-0.91412		147.917	498.85
	13.9714	492.15		33.9345	494.9		33.9345	492.167		33.9345	494.35		580.28	1.52649		576.491	-0.14926		151.862	-1.45679		151.862	499.1
	17.9671	492.1		37.9224	493.85		37.9224	493.583		37.9224	494.6		584.067	1.08234		580.28	0.39203		155.807	-0.38443		155.807	498.5
	21.9613	492.75		41.9088	495.15		41.9088	492.667		41.9088	493.35		587.853	1.73926		584.067	0.43335		159.749	-0.25241		159.749	499.9
	25.9539	491		45.8937	494.1		45.8937	493.083		45.8937	495.25		591.638	0.83051		587.853	0.15475		163.691	0.73657		163.691	500.7
	29.945	492.3		49.877	495.5		49.877	494		49.877	495.4		595.421	3.72284		591.638	0.11615		167.63	0.58081		167.63	500.35
	33.9345	492.1		53.8588	493.7		53.8588	491.5		53.8588	494.25		599.203	1.4162		595.421	0.05765		171.569	-0.67075		171.569	501.75
	37.9224	491.65		57.839	493.35		57.839	492.667		57.839	494.45		602.983	0.84381		599.203	-0.03082		175.505	1.48117		175.505	501.35
	41.9088	491.95		61.8177	493.9		61.8177	493.833		61.8177	494.25		606.762	0.40594		602.983	0.08072		179.44	1.78601		179.44	501.1
	45.8937	491.05		65.7948	492.45		65.7948	492.583		65.7948	494.35		610.539	1.20233		606.762	-0.04767		183.374	1.83755		183.374	503.15
	49.877	492.5		69.7704	494.05		69.7704	492.333		69.7704	495.65		614.315	0.13312		610.539	0.13403		187.306	-0.66751		187.306	501.15
	53.8588	491.8		73.7444	495.55		73.7444	492.417		73.7444	495.15		618.089	1.33154		614.315	-0.19427		191.237	0.71606		191.237	503.65
	57.839	492.2		77.7169	494.35		77.7169	493.583		77.7169	496.1		621.862	0.43109		618.089	0.01752		195.166	0.7204		195.166	503.45
	61.8177	493.55		81.6878	495.4		81.6878	492.917		81.6878	497		625.634	-0.0351		621.862	-0.35229		199.093	0.05396		199.093	504.95
	65.7948	496.85		85.6573	494		85.6573	492.333		85.6573	498.05		629.404	-0.13361		625.634	-0.51434		203.019	0.52383		203.019	505.4
	69.7704	508.9		89.6251	494.4		89.6251	493.167		89.6251	498.45		633.173	-0.53101		629.404	0.51337		206.944	0.47821		206.944	505.2
	73.7444	533.1		93.5915	494.85		93.5915	491.917		93.5915	499.15		636.94	1.4726		633.173	0.11108		210.867	0.4566		210.867	504.8
	77.7169	547.1		97.5563	495.45		97.5563	494.917		97.5563	498.95		640.706	0.14386		636.94	-0.05109		214.788	0.76395		214.788	504.3
	81.6878	534.25		101.52	494.75		101.52	492.083		101.52	498.6		644.471	-0.88385		640.706	0.16678		218.708	1.53629		218.708	504.7
	85.6573	521.35		105.481	494.6		105.481	492		105.481	498.3		648.234	0.15619		644.471	0.1647		222.627	0.11835		222.627	503.1
	89.6251	513.8		109.441	493.7		109.441	492.583		109.441	499.55		651.996	-0.3028		648.234	-0.07733		226.544	-0.79269		226.544	501.7
	93.5915	505.6		113.4	493.4		113.4	492.75		113.4	498.15		655.756	-1.05493		651.996	-0.3093		230.459	2.25156		230.459	502.4
	97.5563	502.5		117.357	494.6		117.357	493.333		117.357	500.3		659.515	-0.74072		655.756	0.0188		234.373	1.79999		234.373	501.1
	101.52	499.3		121.313	495.8		121.313	493.583		121.313	499.25		663.272	-0.1026		659.515	-0.09308		238.285	0.30191		238.285	501.05
	105.481	496.95		125.267	493.9		125.267	493.833		125.267	500.9		667.028	21.3043		663.272	0.05511		242.196	-0.44327		242.196	500.85
	109.441	495.2		129.219	495.4		129.219	494.417		129.219	500.5		670.783	27.0131		667.028	-0.01294		246.106	-1.95227		246.106	502.1
	113.4	495.3		133.17	493.95		133.17	494.75		133.17	502.55		674.536	-0.80951		670.783	0.01089		250.014	0.55505		250.014	500.5
	117.357	494.65		137.12	493.7		137.12	492.917		137.12	502.35		678.287	-1.23016		674.536	0.4361		253.92	-0.52258		253.92	501.6
	121.313	495.65		141.068	492.75		141.068	493.083		141.068	503.4		682.038	0.88446		678.287	-0.35757		257.825	-0.55005		257.825	501.15
	125.267	493.9		145.014	496.7		145.014	493.833		145.014	504.35		685.787	-0.53247		682.038	0.0397		261.728	0.28198		261.728	500.75
	129.219	494.25		148.959	493.8		148.959	491.75		148.959	505.9		689.534	-0.02563		685.787	0.33771		265.63	0.02097		265.63	500.05
	133.17	494.1		152.902	494.5		152.902	493.25		152.902	506.45		693.28	0.18323		689.534	-0.0542		269.531	0.56522		269.531	500.05
	137.12	493.45		156.844	495.55		156.844	493.667		156.844	506.6		697.025	0.99402		693.28	-0.3562		273.43	-0.63635		273.43	499.8
	141.068	494.6		160.785	494.35		160.785	493.083		160.785	507.55		700.768	-1.39331		697.025	-0.03751		277.327	-0.23444		277.327	500.65
	145.014	492.6		164.723	495.6		164.723	493.5		164.723	510.25		704.51	-0.74536		700.768	0.45178		281.223	1.27039		281.223	501.65
	148.959	495		168.661	496.1		168.661	494		168.661	509.95		708.25	-0.46234		704.51	0.05154		285.117	0.32773		285.117	500.35
	152.902	494.35		172.596	495.4		172.596	492.5		172.596	511.1		711.989	-1.77747		708.25	0.01175		289.01	0.93723		289.01	500.3
	156.844	494.3		176.531	496.05		176.531	495.5		176.531	512.65		715.727	0.40912		711.989	-0.23758		292.902	0.99869		292.902	499.95
	160.785	494.3		180.463	494.6		180.463	494.25		180.463	513.35		719.463	0.76416		715.727	0.31342		296.792	0.11182		296.792	498.5
	164.723	495.1		184.395	495.9		184.395	493.5		184.395	514.75		723.198	0.05426		719.463	-0.25522		300.68	-2.22345		300.68	499.8
	168.661	495.85		188.324	494.25		188.324	493.25		188.324	516.05		726.931	0.23804		723.198	-0.29355		304.567	0.74268		304.567	499.4
	172.596	495.35		192.252	496.6		192.252	494		192.252	516.1		730.663	0.57379		726.931	0.34277		308.452	0.14999		308.452	499.2
	176.531	495.45		196.179	493.5		196.179	495.75		196.179	517.7		734.394	-0.75403		730.663	-0.07999		312.336	1.17236		312.336	500.6
	180.463	496.1		200.104	495.45		200.104	494		200.104	518.95		738.123	0.15454		734.394	0.49805		316.219	0.25439		316.219	500.1
	184.395	494.7		204.028	495.2		204.028	494.917		204.028	519.95		741.851	0.66595		738.123	0.24673		320.1	0.29166		320.1	499.7
	188.324	496.85		207.95	496.15		207.95	494.75		207.95	519.85		745.577	-0.35303		741.851	0.216		323.979	-0.71939		323.979	499.95
	192.252	497.15		211.871	496.35		211.871	494.333		211.871	520.8		749.302	0.2973		745.577	-0.23422		327.857	-1.07513		327.857	499.45
	196.179	496.55		215.79	495.15		215.79	494.583		215.79	523		753.026	0.61694		749.302	0.306		331.734	0.97333		331.734	499.4
	200.104	497.95		219.707	494.65		219.707	494.25		219.707	523.4		756.748	0.17242		753.026	0.19662		335.609	-1.42477		335.609	499.15
	204.028	498.05		223.623	495.55		223.623	495.333		223.623	522.1		760.468	-0.86951		756.748	0.74765		339.482	1.23004		339.482	499.9
	207.95	497.6		227.538	496.6		227.538	495.333		227.538	521.6		764.188	2.45752		760.468	-0.13101		343.354	0.18738		343.354	499.15
	211.871	498.3		231.451	497.95		231.451	494.667		231.451	520.65		767.906	1.72028		764.188	0.34067		347.225	1.54691		347.225	499.4
	215.79	498.95		235.363	494.65		235.363	494.833		235.363	522.95		771.622	0.08527		767.906	0.34262		351.094	-0.74164		351.094	498.65
	219.707	499.8		239.273	495.45		239.273	493.417		239.273	521.85		775.338	1.71912		771.622	0.07486		354.962	-0.47849		354.962	498.2
	223.623	499.6		243.181	496.35		243.181	494.25		243.181	521.75		779.051	2.95514		775.338	-0.0127		358.828	1.68622		358.828	500.65
	227.538	499		247.088	496.3		247.088	495.167		247.088	520.35		782.764	3.12659		779.051	0.36005		362.693	0.30234		362.693	497.7
	231.451	499		250.994	496.25		250.994	494.25		250.994	523.95		786.475	3.20013		782.764	0.30298		366.556	-1.08026		366.556	499.45
	235.363	499.7		254.898	495.1		254.898	496.333		254.898	522.65		790.184	11.0422		786.475	0.08609		370.418	0.68832		370.418	499.45
	239.273	498.9		258.801	495.55		258.801	495.5		258.801	521.5		793.893	35.0817		790.184	0.00946		374.278	2.20801		374.278	498.85
	243.181	499.3		262.702	496.5		262.702	496		262.702	522.95		797.599	89.2468		793.893	0.61295		378.137	2.4787		378.137	499.65
	247.088	498.85		266.601	494.85		266.601	493.25		266.601	521.45		801.305	89.9139		797.599	0.54666		381.994	2.85031		381.994	498.5
	250.994	498.8		270.499	495.85		270.499	494.25		270.499	521.1		805.009	31.5167		801.305	0.73053		385.85	2.22284		385.85	499.3
	254.898	497.85		274.396	497.2		274.396	494.917		274.396	521.2		808.711	13.0214		805.009	1.14453		389.704	1.6962		389.704	498.55
	258.801	499.95		278.291	497.1		278.291	494.083		278.291	519.4		812.413	9.09497		808.711	0.82855		393.557	-0.8797		393.557	500.15
	262.702	497.95		282.184	494.8		282.184	493.583		282.184	519.9		816.113	6.27045		812.413	0.79269		397.408	0.69519		397.408	499.1
	266.601	500.2		286.077	495.5		286.077	495.5		286.077	517.85		819.811	5.24786		816.113	1.48703		401.258	0.67075		401.258	499.85
	270.499	497.9		289.967	494.2		289.967	494		289.967	516.85		823.508	4.62726		819.811	0.90149		405.107	0.19696		405.107	499.75
	274.396	500.2		293.856	495.8		293.856	493.75		293.856	517.85		827.204	5.17523		823.508	1.15607		408.954	-0.52615		408.954	500.15
	278.291	498.5		297.744	496.55		297.744	493.583		297.744	517.2		830.898	4.69159		827.204	0.28079		412.799	0.50128		412.799	500.2
	282.184	498.9		301.63	496.45		301.63	494.75		301.63	516.2		834.591	5.04315		830.898	0.72568		416.643	1.8793		416.643	498.5
	286.077	498.25		305.515	496.05		305.515	493.167		305.515	516.15		838.283	3.42975		834.591	1.77063		420.486	3.75793		420.486	499.8
	289.967	500.15		309.398	496.4		309.398	493.167		309.398	515.1		841.973	3.15143		838.283	1.05573		424.327	3.03705		424.327	500.6
	293.856	498.85		313.279	496.9		313.279	494		313.279	516.35		845.662	3.87482		841.973	1.50089		428.167	1.91666		428.167	500.75
	297.744	498.9		317.16	495.85		317.16	495.5		317.16	516.3		849.349	1.43317		845.662	2.04623		432.005	1.59677		432.005	499.55
	301.63	498.85		321.038	496.65		321.038	497.167		321.038	513.85		853.036	2.42651		849.349	1.78162		435.842	-0.07263		435.842	500.1
	305.515	499.4		324.916	496.65		324.916	494.083		324.916	513.85		856.72	1.58813		853.036	1.77713		439.677	0.75836		439.677	501.05
	309.398	499.45		328.791	496.95		328.791	494.833		328.791	512.95		860.404	0.18457		856.72	2.00278		443.511	0.23984		443.511	501.1
	313.279	500		332.665	494.85		332.665	494.083		332.665	513.8		864.086	0.28265		860.404	2.46848		447.343	1.12177		447.343	500.9
	317.16	499.7		336.538	496.2		336.538	494.333		336.538	512.9		867.766	1.6156		864.086	2.26425		451.174	1.20404		451.174	500.25
	321.038	498.75		340.41	495.2		340.41	495.5		340.41	515.55		871.445	0.21667		867.766	3.13016		455.004	0.23676		455.004	500.55
	324.916	500.4		344.279	496.7		344.279	495		344.279	514.05		875.123	0.8526		871.445	2.80615		458.832	-0.78015		458.832	500.05
	328.791	499.2		348.148	496.25		348.148	493.75		348.148	513.65		878.8	-0.44342		875.123	2.83224		462.658	0.5033		462.658	500
	332.665	499		352.015	496.35		352.015	493.583		352.015	513.45		882.475	2.49542		878.8	2.17838		466.483	2.13712		466.483	500.5
	336.538	497.65		355.88	495.6		355.88	494.917		355.88	512.55		886.148	-0.2644		882.475	2.04462		470.307	-0.27869		470.307	500.25
	340.41	498.05		359.744	495.45		359.744	493.917		359.744	513.35		889.821	1.34393		886.148	2.35095		474.129	1.15582		474.129	499.8
	344.279	499.25		363.606	495.4		363.606	495.75		363.606	512.75		893.492	0.85358		889.821	2.75735		477.95	0.74069		477.95	499
	348.148	499.05		367.467	496.4		367.467	494.167		367.467	512.65		897.161	-0.1687		893.492	1.91379		481.769	1.32587		481.769	499.5
	352.015	499.3		371.327	496.1		371.327	494.917		371.327	512.4		900.83	-1.52301		897.161	1.98035		485.587	0.56137		485.587	499.3
	355.88	498.7		375.185	495.4		375.185	493.083		375.185	512.8		904.496	0.52405		900.83	0.92697		489.403	-1.10281		489.403	498.4
	359.744	500.1		379.041	495.65		379.041	493.167		379.041	512.05		908.162	0.43909		904.496	0.37366		493.218	0.18332		493.218	499.15
	363.606	498.7		382.896	493.7		382.896	494.667		382.896	513.25		911.826	0.02203		908.162	0.07043		497.032	-0.63028		497.032	499
	367.467	498.1		386.75	496.5		386.75	494.417		386.75	513.6		915.489	0.63965		911.826	0.54727		500.844	-1.44357		500.844	498.35
	371.327	497.65		390.602	494.8		390.602	493.75		390.602	513		919.15	-3.37726		915.489	0.94418		504.654	0.14343		504.654	500.4
	375.185	499.25		394.453	496.55		394.453	492.5		394.453	514.1		922.81	-0.81726		919.15	0.20117		508.464	-1.16934		508.464	499.65
	379.041	498.8		398.302	498		398.302	494.25		398.302	514.7		926.469	-1.25568		922.81	0.84821		512.271	0.11823		512.271	498.65
	382.896	498.95		402.15	496.45		402.15	493.75		402.15	515.3		930.126	-0.05914		926.469	0.6853		516.078	1.00604		516.078	499.55
	386.75	497.8		405.996	495.35		405.996	494.25		405.996	515.45		933.782	0.8056		930.126	0.68246		519.882	0.59412		519.882	499.55
	390.602	501.45		409.841	495.8		409.841	491.833		409.841	515.6		937.437	-0.56146		933.782	0.31967		523.686	-0.41754		523.686	499.3
	394.453	497.05		413.684	494.9		413.684	494.333		413.684	514.6		941.09	0.00623		937.437	-0.21301		527.488	1.17102		527.488	497.75
	398.302	499.1		417.526	495.2		417.526	493.417		417.526	514.1		944.742	-0.45782		941.09	0.90433		531.288	0.70987		531.288	497.45
	402.15	500.2		421.366	495.5		421.366	494.167		421.366	514.7		948.393	-0.9538		944.742	-0.18826		535.087	1.79895		535.087	498.65
	405.996	499.5		425.205	495.7		425.205	494.5		425.205	513.45		952.042	0.38495		948.393	0.41925		538.885	0.38824		538.885	500.55
	409.841	499		429.043	496.3		429.043	495.583		429.043	515.55		955.69	0.29187		952.042	1.05676		542.681	0.42783		542.681	498
	413.684	499.3		432.879	495.95		432.879	494.917		432.879	515.25		959.336	1.19196		955.69	1.08435		546.476	0.56763		546.476	500.6
	417.526	499.95		436.713	496.25		436.713	493.5		436.713	517.7		962.982	0.117		959.336	1.642		550.269	-0.54236		550.269	500.05
	421.366	498.1		440.546	496.65		440.546	494.583		440.546	516.8		966.625	-1.323		962.982	0.82968		554.061	0.39789		554.061	498.75
	425.205	498.85		444.378	495.45		444.378	494.5		444.378	516.45		970.268	0.53857		966.625	0.37747		557.852	0.08835		557.852	498.6
	429.043	497.9		448.208	495.6		448.208	492.917		448.208	517.85		973.909	3.36847		970.268	1.08527		561.641	-0.02094		561.641	498.7
	432.879	498.35		452.037	495.2		452.037	495.583		452.037	516.55		977.549	9.39984		973.909	0.15314		565.428	-0.03		565.428	498.65
	436.713	498.05		455.864	496		455.864	494.333		455.864	515.4		981.187	6.09943		977.549	0.36105		569.214	-0.23889		569.214	499.7
	440.546	498.65		459.69	494.9		459.69	494.417		459.69	515.5		984.824	4.13385		981.187	0.89905		572.999	0.05243		572.999	499.7
	444.378	498.45		463.515	496.55		463.515	493.75		463.515	514.05		988.46	2.10309		984.824	0.35706		576.783	1.194		576.783	499.25
	448.208	499.2		467.338	496.4		467.338	493.75		467.338	516.35		992.094	1.30713		988.46	-0.12488		580.564	-1.06424		580.564	499.05
	452.037	498.4		471.159	496.35		471.159	494.583		471.159	514.05		995.727	1.17926		992.094	0.44327		584.345	0.62772		584.345	497.55
	455.864	498.9		474.979	496.7		474.979	494.75		474.979	514.4		999.359	3.05286		995.727	0.35147		588.124	-0.13013		588.124	499.3
	459.69	498.45		478.798	496.2		478.798	492.667		478.798	513.7		1002.99	4.52777		999.359	0.0397		591.902	0.11224		591.902	498.3
	463.515	499.3		482.615	495.8		482.615	495.833		482.615	513.45		1006.62	2.67072		1002.99	0.45798		595.678	0.05481		595.678	498.7
	467.338	499.5		486.431	496		486.431	493		486.431	514.75		1010.25	4.18182		1006.62	0.71631		599.452	-0.15244		599.452	497.85
	471.159	499.15		490.245	495.75		490.245	494.417		490.245	511.95		1013.87	6.52747		1010.25	0.90469		603.226	0.99051		603.226	498.95
	474.979	498.9		494.058	495		494.058	494		494.058	510.5		1017.5	11.6412		1013.87	1.17313		606.998	-0.46634		606.998	499.9
	478.798	498.05		497.869	495.3		497.869	494.167		497.869	512.25		1021.12	21.0895		1017.5	1.11157		610.768	0.077		610.768	499.4
	482.615	499.35		501.679	496.85		501.679	491.5		501.679	512.45		1024.74	30.2059		1021.12	1.77011		614.537	-0.37946		614.537	499.9
	486.431	498.45		505.488	495.8		505.488	493.167		505.488	511.75		1028.36	29.0901		1024.74	1.96869		618.305	1.61423		618.305	498.4
	490.245	497.85		509.295	497.15		509.295	494.167		509.295	512.45		1031.98	22.3757		1028.36	1.40732		622.071	-0.5419		622.071	498.65
	494.058	499.4		513.1	496.2		513.1	495		513.1	513.9		1035.6	13.6958		1031.98	1.20596		625.836	-0.1478		625.836	498.6
	497.869	498.9		516.904	496.55		516.904	493.917		516.904	509.9		1039.22	10.1838		1035.6	1.60468		629.599	0.44644		629.599	499.6
	501.679	498.35		520.707	495.3		520.707	493.167		520.707	509.7		1042.83	8.57312		1039.22	1.61346		633.361	1.1409		633.361	498.9
	505.488	498.15		524.508	496.05		524.508	494.917		524.508	511.4		1046.45	5.99695		1042.83	2.16226		637.122	-0.51447		637.122	497.85
	509.295	498.7		528.308	496.45		528.308	493		528.308	510.2		1050.06	3.08868		1046.45	3.05112		640.881	-0.2197		640.881	498.3
	513.1	499.1		532.107	494.85		532.107	493.5		532.107	511.7		1053.67	4.51489		1050.06	3.43002		644.639	-0.52469		644.639	499.15
	516.904	499.15		535.904	496.75		535.904	493.25		535.904	512.55		1057.28	3.74231		1053.67	3.29895		648.395	-0.62955		648.395	497.55
	520.707	498.85		539.699	495.65		539.699	493.167		539.699	512.25		1060.89	3.30432		1057.28	3.69794		652.15	-0.88425		652.15	497.4
	524.508	498.25		543.493	496.45		543.493	493.417		543.493	514.65		1064.5	3.43408		1060.89	4.04697		655.904	0.11127		655.904	498.35
	528.308	499.45		547.286	495.25		547.286	493.75		547.286	511.55		1068.11	2.39832		1064.5	3.93607		659.656	1.50693		659.656	497.85
	532.107	498.35		551.077	495.7		551.077	494.167		551.077	512.9		1071.71	3.73047		1068.11	3.18518		663.407	-0.34723		663.407	498.15
	535.904	498.6		554.867	496.5		554.867	494.417		554.867	512.6		1075.31	3.33032		1071.71	3.67435		667.156	0.0488		667.156	497
	539.699	497.15		558.656	496.2		558.656	493.583		558.656	511.05		1078.92	1.69806		1075.31	3.44354		670.904	-0.35504		670.904	497.25
	543.493	498.15		562.443	496.25		562.443	493.333		562.443	511.45		1082.52	1.60028		1078.92	3.58279		674.65	0.00778		674.65	496.8
	547.286	498.8		566.228	495.5		566.228	495.083		566.228	512.55		1086.12	-1.03223		1082.52	2.8721		678.395	-0.53076		678.395	497
	551.077	499.35		570.012	496.25		570.012	494.083		570.012	512.15		1089.72	-0.23572		1086.12	2.86142		682.139	1.73239		682.139	498.55
	554.867	497.55		573.795	496.4		573.795	494.167		573.795	511.5		1093.31	-0.30475		1089.72	1.6608		685.881	-0.75293		685.881	497.1
	558.656	498		577.576	496.7		577.576	494.25		577.576	512.15		1096.91	-1.27271		1093.31	0.80023		689.622	0.2132		689.622	496.85
	562.443	498.2		581.356	496.35		581.356	493.333		581.356	513		1100.5	-1.47278		1096.91	1.1597		693.362	0.23062		693.362	498.05
	566.228	497.2		585.135	496.55		585.135	494.25		585.135	512.1		1104.1	-2.4718		1100.5	0.74921		697.1	0.19922		697.1	498.7
	570.012	497.25		588.912	495.45		588.912	494.917		588.912	512.9		1107.69	-0.40289		1104.1	0.48877		700.836	0.31888		700.836	498.15
	573.795	499.9		592.687	496.2		592.687	493.917		592.687	512.45		1111.28	-1.33295		1107.69	0.43835		704.572	-0.21042		704.572	497.85
	577.576	499.35		596.461	495.35		596.461	493.75		596.461	512.65		1114.87	-0.29523		1111.28	1.55798		708.305	0.61121		708.305	497.95
	581.356	498.4		600.234	495.15		600.234	494.333		600.234	511.3		1118.45	-0.48969		1114.87	2.02768		712.038	0.68372		712.038	497.05
	585.135	498.05		604.005	495.05		604.005	494.083		604.005	514.15		1122.04	-0.28308		1118.45	2.72742		715.769	-1.04294		715.769	498.7
	588.912	498.95		607.775	495.7		607.775	491.583		607.775	511.85		1125.63	0.5246		1122.04	2.90717		719.499	0.73117		719.499	498.65
	592.687	498.7		611.544	496.4		611.544	492.667		611.544	513.9		1129.21	6.10352e-05		1125.63	2.44699		723.227	0.60608		723.227	498.05
	596.461	499.6		615.311	493.8		615.311	493.75		615.311	513.05		1132.79	1.54327		1129.21	1.28683		726.954	-0.11838		726.954	497.75
	600.234	498.8		619.076	495.9		619.076	493.667		619.076	514.15		1136.37	-0.60968		1132.79	0.81674		730.679	-0.79214		730.679	498.5
	604.005	498.3		622.841	494.8		622.841	493.333		622.841	513.4		1139.95	0.23865		1136.37	0.40668		734.403	-0.0173		734.403	497.8
	607.775	499.4		626.604	496.45		626.604	495.583		626.604	514.15		1143.53	1.02167		1139.95	0.08664		738.126	0.95828		738.126	496.7
	611.544	499.1		630.365	496.7		630.365	495.5		630.365	513.55		1147.11	3.00592		1143.53	0.32669		741.847	-0.86548		741.847	498.55
	615.311	499.15		634.125	496.85		634.125	492.5		634.125	513.35		1150.69	4.45813		1147.11	0.05673		745.567	1.06134		745.567	497.6
	619.076	498.1		637.884	495.75		637.884	492.75		637.884	511.9		1154.26	10.3117		1150.69	1.19684		749.286	-0.56116		749.286	497.7
	622.841	499.4		641.641	497.7		641.641	493.583		641.641	511.5		1157.83	8.133		1154.26	-0.573		753.003	-0.48315		753.003	498.35
	626.604	499.45		645.396	494.95		645.396	492.417		645.396	511.75		1161.41	3.58893		1157.83	-0.24283		756.719	-0.25455		756.719	498.05
	630.365	499.55		649.151	494.9		649.151	492.917		649.151	510.85		1164.98	0.64606		1161.41	-0.70258		760.433	0.42456		760.433	498.75
	634.125	499.65		652.904	496.35		652.904	492.083		652.904	512.05		1168.55	0.37109		1164.98	-0.29233		764.146	0.90421		764.146	497.8
	637.884	501.45		656.655	495.95		656.655	494.75		656.655	511.1		1172.11	-0.26929		1168.55	-0.23206		767.858	0.1843		767.858	498.15
	641.641	501.25		660.406	494.25		660.406	492.75		660.406	510.05		1175.68	-0.84186		1172.11	0.21823		771.568	0.51489		771.568	497.6
	645.396	500.7		664.154	497		664.154	492.333		664.154	510.35		1179.25	-1.54657		1175.68	0.26862		775.277	0.84592		775.277	497.35
	649.151	500.95		667.902	495.85		667.902	495.083		667.902	511.4		1182.81	-0.08344		1179.25	0.44901		778.984	2.87738		778.984	498.8
	652.904	500.45		671.648	496.1		671.648	493.5		671.648	510.6		1186.37	-0.6192		1182.81	0.77945		782.69	2.50931		782.69	498.5
	656.655	498.9		675.392	495.75		675.392	493.25		675.392	511.7		1189.93	-1.52039		1186.37	-0.06009		786.395	4.24161		786.395	500.55
	660.406	497.85		679.135	494.65		679.135	494.667		679.135	510.45		1193.49	-1.22052		1189.93	0.19031		790.099	9.57428		790.099	499.05
	664.154	497.95		682.877	494.8		682.877	494.167		682.877	512.2		1197.05	-2.28772		1193.49	-0.40924		793.8	35.4074		793.8	500.5
	667.902	498		686.617	497		686.617	495.5		686.617	511.2		1200.61	-2.75909		1197.05	-0.17917		797.501	76.3909		797.501	502.3
	671.648	499.15		690.356	496.05		690.356	494.75		690.356	510.25		1204.17	-1.02936		1200.61	-0.66904		801.2	59.1747		801.2	501.1
	675.392	497.25		694.094	497.3		694.094	493.583		694.094	511.15		1207.72	-2.19836		1204.17	-0.26892		804.898	15.8078		804.898	501.95
	679.135	498.35		697.83	495.1		697.83	494.75		697.83	511.25		1211.28	-1.15125		1207.72	0.1113		808.594	5.64093		808.594	500.4
	682.877	497.3		701.565	495.8		701.565	493.5		701.565	512.85		1214.83	-1.11237		1211.28	0.1315		812.289	2.77441		812.289	501.4
	686.617	496.85		705.298	497		705.298	495.667		705.298	511.35		1218.38	-1.00378		1214.83	0.3718		815.983	0.50821		815.983	500.6
	690.356	497.3		709.03	495.3		709.03	493.25		709.03	510.8		1221.93	0.90771		1218.38	0.05212		819.675	1.9924		819.675	501.9
	694.094	498.2		712.76	495.8		712.76	494.167		712.76	510.95		1225.48	0.45532		1221.93	-0.34753		823.366	2.32693		823.366	507.55
	697.83	498.25		716.49	495.25		716.49	493.667		716.49	511.9		1229.03	0.83899		1225.48	0.17288		827.056	3.11179		827.056	511.5
	701.565	498.3		720.217	495.3		720.217	494		720.217	510.8		1232.57	0.72528		1229.03	0.1333		830.744	2.49695		830.744	514.6
	705.298	497.45		723.944	495.5		723.944	494.083		723.944	512.3		1236.12	2.0141		1232.57	0.85379		834.431	2.08246		834.431	516.55
	709.03	498.5		727.669	496.9		727.669	494.333		727.669	510.9		1239.66	2.60547		1236.12	0.24435		838.116	2.01828		838.116	510.35
	712.76	497.9		731.392	497.4		731.392	493.417		731.392	511.55		1243.2	3.23254		1239.66	0.54489		841.801	3.50439		841.801	503.4
	716.49	498.25		735.115	496.25		735.115	493.917		735.115	512.5		1246.74	6.09528		1243.2	0.28552		845.483	-0.65921		845.483	501.3
	720.217	497.8		738.835	497.6		738.835	495		738.835	511.85		1250.28	9.42694		1246.74	0.49619		849.165	0.22751		849.165	498.75
	723.944	498		742.555	495.55		742.555	494.583		742.555	511.7		1253.82	14.3941		1250.28	0.34686		852.845	0.5145		852.845	498.85
	727.669	496.8		746.273	495.85		746.273	494.167		746.273	511.1		1257.36	17.5301		1253.82	0.02765		856.523	0.35178		856.523	499.55
	731.392	496.7		749.989	495.1		749.989	493.833		749.989	512.6		1260.89	28.0016		1257.36	0.96844		860.201	-0.41071		860.201	497.75
	735.115	496.95		753.705	495.15		753.705	494.917		753.705	513.1		1264.43	32.8751		1260.89	0.78925		863.876	0.2771		863.876	497.05
	738.835	498.15		757.419	495.75		757.419	493.667		757.419	511.35		1267.96	29.8173		1264.43	0.71014		867.551	0.86517		867.551	497.45
	742.555	496.95		761.131	496.65		761.131	493.333		761.131	512.1		1271.49	19.0614		1267.96	0.82104		871.224	-0.74649		871.224	497.55
	746.273	497.6		764.842	496.35		764.842	493.083		764.842	513.4		1275.02	13.9407		1271.49	1.42203		874.896	-0.30789		874.896	497.4
	749.989	497.85		768.552	494.95		768.552	494.833		768.552	512.2		1278.55	9.72205		1275.02	1.98303		878.566	0.93094		878.566	497.55
	753.705	496.95		772.26	495.65		772.26	493.333		772.26	513.25		1282.08	9.63843		1278.55	2.12411		882.235	-1.78		882.235	497.25
	757.419	498.45		775.967	495.35		775.967	493.5		775.967	510.85		1285.61	8.52332		1282.08	2.71521		885.903	0.35938		885.903	498.45
	761.131	497.15		779.673	496.05		779.673	493		779.673	512.65		1289.13	9.27661		1285.61	3.09637		889.57	-0.3511		889.57	497.5
	764.842	496.35		783.377	497.3		783.377	493		783.377	511.55		1292.66	9.83154		1289.13	3.09756		893.235	1.58871		893.235	497.55
	768.552	497.3		787.08	496.2		787.08	493.25		787.08	511.15		1296.18	9.98828		1292.66	5.17877		896.898	0.37872		896.898	497.15
	772.26	496.9		790.781	495.8		790.781	493.75		790.781	512.7		1299.7	9.01337		1296.18	6.77008		900.561	0.11899		900.561	498.45
	775.967	497.3		794.482	495.8		794.482	493.417		794.482	512.95		1303.22	9.10663		1299.7	6.94141		904.222	1.00946		904.222	498.05
	779.673	497.85		798.18	497.85		798.18	493.833		798.18	514.55		1306.74	9.50159		1303.22	6.39279		907.881	-0.69983		907.881	496.5
	783.377	497.25		801.878	495.4		801.878	493		801.878	514.65		1310.26	8.36475		1306.74	4.89423		911.539	-0.20892		911.539	498.05
	787.08	498.7		805.574	496.4		805.574	494.5		805.574	516.2		1313.77	6.76282		1310.26	3.73572		915.196	-0.77417		915.196	496.1
	790.781	499.1		809.268	496.3		809.268	493.917		809.268	515.75		1317.29	7.12909		1313.77	3.10721		918.852	0.47311		918.852	497.9
	794.482	497.6		812.961	497.3		812.961	493.667		812.961	515.35		1320.8	5.26349		1317.29	1.9588		922.506	-0.95123		922.506	498.3
	798.18	496.75		816.653	496.9		816.653	493.833		816.653	516.1		1324.32	6.1994		1320.8	1.1304		926.159	-0.0192		926.159	497.4
	801.878	497.1		820.344	495.6		820.344	494.917		820.344	516.4		1327.83	4.73682		1324.32	2.10208		929.81	0.46976		929.81	497.7
	805.574	497.2		824.033	496		824.033	494.417		824.033	516.15		1331.34	6.3089		1327.83	0.75378		933.461	0.21402		933.461	497.3
	809.268	496.65		827.721	496.25		827.721	494.833		827.721	519.7		1334.85	6.78247		1331.34	0.78555		937.109	0.81247		937.109	496.8
	812.961	498		831.407	496.45		831.407	494.417		831.407	519.75		1338.35	8.29077		1334.85	0.55737		940.757	-0.13562		940.757	496.7
	816.653	497.65		835.092	494.8		835.092	493.833		835.092	522.25		1341.86	8.30042		1338.35	0.41925		944.403	-1.3808		944.403	496.1
	820.344	497.65		838.776	495.7		838.776	494.833		838.776	524.05		1345.36	12.1782		1341.86	0.65118		948.048	-0.02347		948.048	496.35
	824.033	497.25		842.458	495.8		842.458	492.75		842.458	522.1		1348.87	9.09052		1345.36	0.13312		951.691	-0.66397		951.691	497.65
	827.721	498.25		846.139	494.15		846.139	494		846.139	518.5		1352.37	11.7709		1348.87	0.42517		955.333	-1.20251		955.333	497.95
	831.407	498.85		849.819	496.7		849.819	494.167		849.819	517.9		1355.87	9.68585		1352.37	0.53726		958.974	-0.93936		958.974	496.4
	835.092	496.7		853.497	494.85		853.497	495.5		853.497	519.1		1359.37	9.96808		1355.87	0.51938		962.613	-1.22464		962.613	498.4
	838.776	499.1		857.174	495.95		857.174	494.167		857.174	517.55		1362.87	8.78436		1359.37	0.67157		966.251	-0.00851		966.251	499.75
	842.458	497.75		860.849	496		860.849	493.75		860.849	518.6		1366.37	7.96863		1362.87	0.6138		969.888	0.67621		969.888	506.25
	846.139	496.55		864.523	496.4		864.523	494.833		864.523	517.45		1369.86	4.42084		1366.37	0.8161		973.524	2.18353		973.524	516.15
	849.819	497.15		868.196	495.4		868.196	493.5		868.196	519.05		1373.36	3.87427		1369.86	1.21844		977.158	4.3559		977.158	526.25
	853.497	497.55		871.867	497.35		871.867	494.167		871.867	519.55		1376.85	2.32904		1373.36	0.49088		980.79	3.28793		980.79	523.2
	857.174	496.95		875.537	496.15		875.537	492.917		875.537	518.2		1380.34	1.75165		1376.85	0.48334		984.422	0.77689		984.422	510.45
	860.849	497.05		879.206	495.05		879.206	493.917		879.206	518.35		1383.84	1.67548		1380.34	0.32587		988.052	0.17114		988.052	502.55
	864.523	497.15		882.873	495.85		882.873	493.333		882.873	517.5		1387.33	1.60052		1383.84	0.11844		991.68	-0.2804		991.68	498.9
	868.196	496.6		886.539	496.4		886.539	495.083		886.539	519.15		1390.81	0.49341		1387.33	0.57108		995.308	-0.47845		995.308	498.45
	871.867	496.5		890.204	497.2		890.204	493.833		890.204	520.1		1394.3	1.58752		1390.81	0.8938		998.934	0.42633		998.934	497.1
	875.537	497.7		893.867	495.3		893.867	493.833		893.867	518.85		1397.79	1.08282		1394.3	0.77655		1002.56	1.43369		1002.56	496.7
	879.206	497.1		897.529	498.1		897.529	493.75		897.529	517.7		1401.27	1.44592		1397.79	0.0694		1006.18	1.19321		1006.18	497.1
	882.873	498		901.19	496.85		901.19	494.583		901.19	515.3		1404.76	0.91022		1401.27	0.62228		1009.8	3.05463		1009.8	497.65
	886.539	496.9		904.849	497.05		904.849	493.833		904.849	513.2		1408.24	0.909		1404.76	-0.06476		1013.42	6.96777		1013.42	496.6
	890.204	496.65		908.507	496.95		908.507	495.417		908.507	513.65		1411.72	2.97552		1408.24	0.57828		1017.04	11.2825		1017.04	498.35
	893.867	497.4		912.163	496.95		912.163	494		912.163	512.8		1415.2	4.97656		1411.72	1.03137		1020.66	17.7487		1020.66	496.75
	897.529	497.45		915.818	495.9		915.818	494.75		915.818	512.2		1418.68	5.87872		1415.2	1.06451		1024.28	23.916		1024.28	498.3
	901.19	497.9		919.472	494.55		919.472	492.917		919.472	512.4		1422.15	11.082		1418.68	1.92776		1027.89	19.6346		1027.89	497.4
	904.849	497.35		923.125	496.1		923.125	493.917		923.125	514.45		1425.63	15.6531		1422.15	2.70108		1031.51	12.7043		1031.51	498.55
	908.507	497.15		926.776	496.4		926.776	492.917		926.776	513.8		1429.11	19.9586		1425.63	4.08444		1035.12	7.22498		1035.12	496.35
	912.163	496.8		930.426	496.35		930.426	493.667		930.426	513.8		1432.58	33.6986		1429.11	6.92789		1038.73	3.44659		1038.73	496.75
	915.818	497.8		934.074	496.2		934.074	491.917		934.074	513.7		1436.05	40.9396		1432.58	9.23145		1042.34	2.56915		1042.34	496.8
	919.472	497.55		937.721	497.35		937.721	492.25		937.721	513.65		1439.52	53.8484		1436.05	10.505		1045.95	3.19247		1045.95	497.15
	923.125	498.35		941.367	495.85		941.367	492.583		941.367	513.1		1442.99	57.6583		1439.52	10.4887		1049.56	2.46661		1049.56	498.15
	926.776	495.95		945.011	496.1		945.011	496.083		945.011	512.95		1446.46	55.1692		1442.99	10.0325		1053.16	0.84146		1053.16	497.95
	930.426	497.7		948.654	496.8		948.654	494		948.654	514.4		1449.93	45.2146		1446.46	9.82632		1056.77	0.86703		1056.77	498.95
	934.074	495.85		952.296	494.2		952.296	493.333		952.296	515.45		1453.39	41.361		1449.93	9.26025		1060.37	-0.70676		1060.37	499.45
	937.721	495.65		955.937	496.3		955.937	494.333		955.937	515.7		1456.86	34.6085		1453.39	9.37421		1063.98	0.07013		1063.98	502.15
	941.367	497.3		959.576	496.25		959.576	494.833		959.576	514.55		1460.32	32.0571		1456.86	7.98813		1067.58	2.24756		1067.58	512
	945.011	497.2		963.213	496.4		963.213	494.167		963.213	515.35		1463.78	25.3733		1460.32	6.57214		1071.18	4.22562		1071.18	524.4
	948.654	495.95		966.85	494.75		966.85	492.583		966.85	518.45		1467.25	19.1907		1463.78	6.15625		1074.77	1.65421		1074.77	521.8
	952.296	499.05		970.485	496.6		970.485	494.167		970.485	521		1470.7	13.9758		1467.25	5.20044		1078.37	2.18332		1078.37	509.65
	955.937	498.35		974.118	496.7		974.118	494.5		974.118	532.75		1474.16	10.5952		1470.7	4.31473		1081.97	0.41293		1081.97	501.45
	959.576	497.7		977.751	496.3		977.751	493.833		977.751	557.35		1477.62	7.9823		1474.16	4.28912		1085.56	0.39307		1085.56	498.8
	963.213	496.5		981.382	497.05		981.382	492.167		981.382	575.15		1481.08	5.73712		1477.62	2.70358		1089.15	0.47363		1089.15	499
	966.85	496.35		985.011	495.8		985.011	493.417		985.011	561.75		1484.53	2.55963		1481.08	2.38818		1092.75	-0.94531		1092.75	498.1
	970.485	496.2		988.64	496.2		988.64	494.083		988.64	537.7		1487.99	2.38324		1484.53	1.99289		1096.34	-1.31384		1096.34	497.05
	974.118	497.8		992.267	496.95		992.267	492.667		992.267	522		1491.44	-0.15881		1487.99	1.50769		1099.92	0.11804		1099.92	497.75
	977.751	496.65		995.893	496.75		995.893	493.667		995.893	516.95		1494.89	-0.63318		1491.44	1.02258		1103.51	0.80035		1103.51	496.25
	981.382	495.3		999.517	495.95		999.517	493.917		999.517	515.15		1498.34	0.39349		1494.89	0.81763		1107.1	-0.96695		1107.1	498.85
	985.011	495.05		1003.14	495.45		1003.14	492.75		1003.14	515.95		1501.79	-2.11212		1498.34	0.5528		1110.68	-1.53384		1110.68	496.35
	988.64	497.4		1006.76	495.85		1006.76	493.833		1006.76	515.2		1505.23	1.34991		1501.79	0.51804		1114.27	-0.65039		1114.27	497.4
	992.267	496.2		1010.38	496.75		1010.38	492.833		1010.38	514.8		1508.68	-1.68695		1505.23	0.72345		1117.85	-0.66656		1117.85	496.75
	995.893	496.4		1014	497.3		1014	492.417		1014	516.25		1512.13	-2.15619		1508.68	0.02899		1121.43	0.01761		1121.43	497.65
	999.517	495.6		1017.62	497.35		1017.62	494.667		1017.62	516.65		1515.57	-1.79114		1512.13	0.79468		1125.01	-1.24786		1125.01	498
	1003.14	496.35		1021.24	496.4		1021.24	493.833		1021.24	516.2		1519.01	-0.7583		1515.57	0.000488281		1128.59	-0.61301		1128.59	498.1
	1006.76	497.45		1024.85	497.15		1024.85	494.583		1024.85	518.35		1522.45	0.04224		1519.01	0.73648		1132.17	-1.92783		1132.17	497.45
	1010.38	496.85		1028.46	497.35		1028.46	494.333		1028.46	518.45		1525.89	-1.69159		1522.45	0.13263		1135.74	1.10767		1135.74	497.45
	1014	496.55		1032.08	498.05		1032.08	493		1032.08	516.35		1529.33	-0.48499		1525.89	0.3989		1139.32	0.44348		1139.32	497.8
	1017.62	495.8		1035.69	497.95		1035.69	493		1035.69	519.2		1532.77	-1.21063		1529.33	-0.10458		1142.89	-0.79703		1142.89	497.35
	1021.24	495.9		1039.3	495.55		1039.3	493.833		1039.3	519.75		1536.21	0.69812		1532.77	-0.01794		1146.46	0.76443		1146.46	497.15
	1024.85	496.2		1042.91	496.6		1042.91	492.75		1042.91	519.5		1539.64	0.37469		1536.21	0.24893		1150.03	1.42761		1150.03	496.75
	1028.46	496.4		1046.51	498.95		1046.51	493.083		1046.51	524.2		1543.07	0.85229		1539.64	-0.134		1153.6	5.63254		1153.6	496.65
	1032.08	498.3		1050.12	496.2		1050.12	494		1050.12	523.7		1546.51	2.66437		1543.07	-0.1767		1157.17	6.03448		1157.17	497.8
	1035.69	497.2		1053.72	497.15		1053.72	493.5		1053.72	523.45		1549.94	4.0108		1546.51	0.36081		1160.74	3.43924		1160.74	498.1
	1039.3	495.25		1057.33	498.65		1057.33	493.5		1057.33	524.35		1553.37	5.89166		1549.94	-0.14142		1164.3	0.84659		1164.3	496.55
	1042.91	496.65		1060.93	497.1		1060.93	494.667		1060.93	523.7		1556.8	8.04016		1553.37	0.40662		1167.87	-1.04385		1167.87	497.2
	1046.51	495.75		1064.53	498.2		1064.53	493.25		1064.53	522.6		1560.23	11.1898		1556.8	-0.10507		1171.43	0.01755		1171.43	497.05
	1050.12	497.65		1068.13	497.1		1068.13	493.75		1068.13	523.15		1563.65	17.3071		1560.23	0.6236		1174.99	-1.06927		1174.99	497.15
	1053.72	495.75		1071.73	496.75		1071.73	493.917		1071.73	528.35		1567.08	27.3922		1563.65	-0.33743		1178.55	-0.35455		1178.55	496.35
	1057.33	497.2		1075.32	497.65		1075.32	493.167		1075.32	532.8		1570.5	43.0449		1567.08	0.08194		1182.11	-0.43842		1182.11	496.45
	1060.93	496.3		1078.92	497.15		1078.92	493.667		1078.92	531.2		1573.92	60.0654		1570.5	0.19171		1185.67	-0.67102		1185.67	496.1
	1064.53	496.95		1082.51	497.8		1082.51	494.5		1082.51	525.95		1577.35	72.7869		1573.92	0.28195		1189.23	-1.25244		1189.23	495.6
	1068.13	496.25		1086.1	497.15		1086.1	493.083		1086.1	521.45		1580.77	75.3761		1577.35	-0.13733		1192.78	0.26721		1192.78	496.35
	1071.73	494.95		1089.7	497.25		1089.7	493.667		1089.7	518.8		1584.19	61.8997		1580.77	0.01401		1196.34	-0.7121		1196.34	496.5
	1075.32	498.15		1093.29	497.25		1093.29	494.5		1093.29	518.5		1587.6	44.0909		1584.19	0.03598		1199.89	-1.84607		1199.89	497.15
	1078.92	496.7		1096.87	499.2		1096.87	494.917		1096.87	518.3		1591.02	28.8166		1587.6	0.35873		1203.44	-1.43875		1203.44	497.15
	1082.51	497.7		1100.46	497.9		1100.46	494		1100.46	516.25		1594.44	20.5766		1591.02	0.04239		1206.99	-0.66638		1206.99	496.65
	1086.1	495.15		1104.05	498.95		1104.05	493.333		1104.05	517.1		1597.85	14.5709		1594.44	-0.3028		1210.54	-0.28436		1210.54	496.5
	1089.7	496.5		1107.63	498.5		1107.63	494.167		1107.63	514.9		1601.26	15.3663		1597.85	-0.17664		1214.09	-0.66519		1214.09	495.65
	1093.29	496.9		1111.22	498.7		1111.22	494		1111.22	515.9		1604.68	9.66272		1601.26	0.52139		1217.63	-0.15198		1217.63	496.95
	1096.87	496.5		1114.8	498.15		1114.8	493.083		1114.8	518.9		1608.09	8.36017		1604.68	0.25198		1221.18	-0.74762		1221.18	496.65
	1100.46	496.45		1118.38	497.65		1118.38	492.75		1118.38	519.85		1611.5	11.0253		1608.09	-0.50342		1224.72	-1.2692		1224.72	496.9
	1104.05	496.65		1121.96	499.6		1121.96	493.167		1121.96	523		1614.9	7.7915		1611.5	-0.1199		1228.26	-1.42599		1228.26	496.85
	1107.63	496.65		1125.54	497.95		1125.54	493.167		1125.54	519.65		1618.31	5.65863		1614.9	-0.31677		1231.8	0.58133		1231.8	497.35
	1111.22	496.7		1129.11	498.95		1129.11	493.75		1129.11	519		1621.72	5.19354		1618.31	0.11646		1235.34	1.12958		1235.34	496.8
	1114.8	496.3		1132.69	499.45		1132.69	492.5		1132.69	515.8		1625.12	4.36273		1621.72	-0.02023		1238.88	0.008		1238.88	497.45
	1118.38	496		1136.27	500		1136.27	494.75		1136.27	518.25		1628.53	3.76636		1625.12	0.30313		1242.42	0.11526		1242.42	497.85
	1121.96	495.8		1139.84	499.2		1139.84	494.583		1139.84	514.55		1631.93	4.40424		1628.53	0.0466		1245.95	1.78766		1245.95	496.55
	1125.54	496.1		1143.41	496.9		1143.41	493.833		1143.41	514.7		1635.33	1.87659		1631.93	-0.38986		1249.49	4.21973		1249.49	497.7
	1129.11	497.9		1146.98	496.45		1146.98	493.583		1146.98	516.8		1638.73	2.5166		1635.33	0.52374		1253.02	7.60864		1253.02	499.35
	1132.69	496.6		1150.55	499.2		1150.55	494.667		1150.55	515.5		1642.13	3.52429		1638.73	-0.0426		1256.56	11.7529		1256.56	497.9
	1136.27	497.95		1154.12	497.9		1154.12	494.5		1154.12	513.05		1645.52	1.66632		1642.13	-0.04883		1260.09	19.9014		1260.09	497.55
	1139.84	496.9		1157.68	497.1		1157.68	494.083		1157.68	513.25		1648.92	2.54279		1645.52	0.03503		1263.62	22.7533		1263.62	499.4
	1143.41	497.2		1161.25	498.3		1161.25	493.417		1161.25	512.7		1652.32	4.28693		1648.92	-0.03107		1267.14	19.1081		1267.14	498.25
	1146.98	496.05		1164.81	496.95		1164.81	492.917		1164.81	512.7		1655.71	1.49866		1652.32	-0.02704		1270.67	11.5654		1270.67	498.4
	1150.55	495.75		1168.38	497		1168.38	493.333		1168.38	513.15		1659.1	3.47821		1655.71	0.06708		1274.2	8.52493		1274.2	497.85
	1154.12	495.8		1171.94	497.8		1171.94	494.083		1171.94	513.8		1662.49	2.22546		1659.1	0.05127		1277.72	2.8364		1277.72	498.1
	1157.68	497.75		1175.5	497.3		1175.5	493.583		1175.5	514		1665.88	2.10712		1662.49	-0.44443		1281.24	1.54956		1281.24	497.9
	1161.25	496.6		1179.06	497.4		1179.06	493.667		1179.06	513.5		1669.27	1.58978		1665.88	0.26993		1284.77	2.01428		1284.77	498.4
	1164.81	497.75		1182.61	498.05		1182.61	494.5		1182.61	513.2		1672.66	4.2735		1669.27	0.12442		1288.29	0.23038		1288.29	497.4
	1168.38	497.2		1186.17	496.5		1186.17	492.417		1186.17	511.05		1676.05	-1.20837		1672.66	-0.24097		1291.81	-0.15222		1291.81	497.6
	1171.94	496.15		1189.73	497.6		1189.73	495.417		1189.73	513.75		1679.43	-1.1225		1676.05	0.00369		1295.32	-0.18365		1295.32	497.15
	1175.5	496.95		1193.28	498.35		1193.28	493.667		1193.28	511.6		1682.82	-0.13568		1679.43	0.3685		1298.84	-0.11395		1298.84	496.4
	1179.06	497.15		1196.83	497.35		1196.83	492.75		1196.83	512.7		1686.2	0.21899		1682.82	-0.22656		1302.36	-0.64328		1302.36	497.15
	1182.61	495.3		1200.38	498.1		1200.38	493.25		1200.38	513.25		1689.58	1.87469		1686.2	0.05847		1305.87	-0.17163		1305.87	496.7
	1186.17	495.3		1203.93	494.7		1203.93	492.917		1203.93	512.15		1692.96	1.43146		1689.58	0.14359		1309.38	-1.89911		1309.38	496.4
	1189.73	495.65		1207.48	498.4		1207.48	493.5		1207.48	512.35		1696.34	-0.17731		1692.96	-0.13113		1312.9	-0.82675		1312.9	497.25
	1193.28	497.4		1211.03	497.6		1211.03	492.833		1211.03	512.5		1699.72	-1.21832		1696.34	0.31427		1316.41	-0.09473		1316.41	496.45
	1196.83	496.75		1214.57	497.95		1214.57	493		1214.57	513.5		1703.1	1.34174		1699.72	-0.20016		1319.92	-0.66034		1319.92	497.2
	1200.38	496.75		1218.12	498.4		1218.12	495.5		1218.12	513.65		1706.47	-0.13043		1703.1	0.39551		1323.42	-0.22137		1323.42	497.05
	1203.93	496.95		1221.66	497.7		1221.66	493.5		1221.66	513.6		1709.85	2.23181		1706.47	0.37134		1326.93	-0.37714		1326.93	496.45
	1207.48	496.45		1225.2	495.3		1225.2	495.667		1225.2	512.85		1713.22	2.26184		1709.85	0.3573		1330.44	-0.32867		1330.44	497.05
	1211.03	495.9		1228.75	498.65		1228.75	492.667		1228.75	513.6		1716.59	3.7597		1713.22	0.10345		1333.94	0.07324		1333.94	496.05
	1214.57	496.8		1232.29	498.05		1232.29	494.167		1232.29	513.45		1719.96	3.92529		1716.59	-0.55026		1337.44	1.82813		1337.44	496.3
	1218.12	495.95		1235.82	498		1235.82	492.833		1235.82	513.75		1723.33	3.15869		1719.96	0.05624		1340.94	3.08545		1340.94	497.1
	1221.66	497.75		1239.36	497.75		1239.36	493.167		1239.36	515.2		1726.7	5.99329		1723.33	0.80289		1344.44	2.09491		1344.44	496.9
	1225.2	496.6		1242.9	496.35		1242.9	494.25		1242.9	514		1730.07	9.76233		1726.7	-0.13025		1347.94	2.50641		1347.94	496.6
	1228.75	497.35		1246.43	495.55		1246.43	494.417		1246.43	514.85		1733.43	6.56586		1730.07	0.57684		1351.44	-0.03046		1351.44	496.35
	1232.29	497.3		1249.96	497.15		1249.96	493.417		1249.96	515.2		1736.8	6.47064		1733.43	-0.06592		1354.94	-1.81573		1354.94	496.65
	1235.82	496.75		1253.5	499.2		1253.5	493.333		1253.5	515.8		1740.16	6.50983		1736.8	-0.07837		1358.43	0.25037		1358.43	495.55
	1239.36	496.25		1257.03	498		1257.03	494		1257.03	514.25		1743.53	2.88361		1740.16	0.49942		1361.93	0.71777		1361.93	496.25
	1242.9	497.35		1260.56	498.55		1260.56	492.75		1260.56	514.55		1746.89	2.72522		1743.53	-0.59256		1365.42	-1.41364		1365.42	496.75
	1246.43	496.05		1264.08	497.1		1264.08	491.333		1264.08	514.7		1750.25	1.80139		1746.89	0.24576		1368.91	-0.91937		1368.91	496.5
	1249.96	496.25		1267.61	498.45		1267.61	495.417		1267.61	515.1		1753.61	-0.55457		1750.25	0.25443		1372.4	-2.27094		1372.4	497.15
	1253.5	496.7		1271.14	498.15		1271.14	494		1271.14	518.55		1756.97	0.55737		1753.61	-0.12659		1375.89	-0.91904		1375.89	497.35
	1257.03	497		1274.66	498.45		1274.66	493.083		1274.66	517		1760.32	0.60394		1756.97	-0.23721		1379.38	-0.9642		1379.38	496.75
	1260.56	496.7		1278.18	497.9		1278.18	494		1278.18	517.5		1763.68	0.5517		1760.32	-0.23746		1382.87	-0.0069		1382.87	496
	1264.08	496.15		1281.71	499.6		1281.71	494.167		1281.71	519.75		1767.03	1.16742		1763.68	-0.32941		1386.35	-1.39734		1386.35	497.2
	1267.61	496.75		1285.23	497.9		1285.23	495.083		1285.23	523.2		1770.39	1.45111		1767.03	0.01205		1389.84	-1.08591		1389.84	497.25
	1271.14	496.15		1288.75	497.15		1288.75	491.417		1288.75	521.25		1773.74	-0.0697		1770.39	0.17349		1393.32	0.12567		1393.32	497.45
	1274.66	498.1		1292.26	499.1		1292.26	493.083		1292.26	525.45		1777.09	0.24225		1773.74	0.37357		1396.8	-1.31116		1396.8	497.1
	1278.18	497.15		1295.78	498.55		1295.78	494.417		1295.78	529.9		1780.44	-0.21124		1777.09	-0.18631		1400.28	0.40356		1400.28	496.75
	1281.71	498.85		1299.3	498.7		1299.3	494		1299.3	532.45		1783.79	1.00323		1780.44	-0.52631		1403.76	0.36969		1403.76	496.95
	1285.23	497.2		1302.81	497.1		1302.81	494		1302.81	532.85		1787.13	0.51892		1783.79	-0.2164		1407.24	0.38708		1407.24	496.45
	1288.75	496.7		1306.32	496.85		1306.32	494		1306.32	531.75		1790.48	0.86932		1787.13	0.22354		1410.71	1.70563		1410.71	497.3
	1292.26	496		1309.83	497.1		1309.83	494.25		1309.83	526.75		1793.82	-1.57904		1790.48	-0.1665		1414.19	0.82532		1414.19	497.1
	1295.78	497.75		1313.34	498.7		1313.34	493.167		1313.34	522		1797.17	-0.05945		1793.82	-0.03647		1417.66	4.19604		1417.66	496.5
	1299.3	497.15		1316.85	499.5		1316.85	493.417		1316.85	522.45		1800.51	1.29486		1797.17	0.26349		1421.14	6.81763		1421.14	496.25
	1302.81	497		1320.36	497.75		1320.36	493.25		1320.36	519.05		1803.85	0.15051		1800.51	0.41254		1424.61	6.74017		1424.61	496.7
	1306.32	496.4		1323.87	499.45		1323.87	495.917		1323.87	519.3		1807.19	0.50751		1803.85	-0.52838		1428.08	6.9635		1428.08	496.6
	1309.83	496.5		1327.37	497.95		1327.37	495		1327.37	517.85		1810.53	0.06586		1807.19	0.46072		1431.55	10.8377		1431.55	498.45
	1313.34	497.65		1330.88	497.5		1330.88	495		1330.88	516.15		1813.87	0.12567		1810.53	0.02991		1435.02	14.9125		1435.02	498.25
	1316.85	496.55		1334.38	500		1334.38	495		1334.38	517.55		1817.21	-0.44641		1813.87	0.56909		1438.48	18.8381		1438.48	497.35
	1320.36	496.25		1337.88	499.65		1337.88	494.25		1337.88	516.8		1820.54	-0.0838		1817.21	0.19818		1441.95	24.8643		1441.95	497.95
	1323.87	497.2		1341.38	499.65		1341.38	492.5		1341.38	516.2		1823.88	-0.88641		1820.54	-0.25278		1445.41	18.7412		1445.41	497.65
	1327.37	496.2		1344.88	500.5		1344.88	494.083		1344.88	515.9		1827.21	1.91565		1823.88	0.5563		1448.87	12.2186		1448.87	497.15
	1330.88	496.05		1348.38	499.1		1348.38	494.333		1348.38	515.35		1830.54	-0.71924		1827.21	0.68542		1452.34	9.04669		1452.34	497.9
	1334.38	496.5		1351.87	497.65		1351.87	494.5		1351.87	515		1833.87	-0.71973		1830.54	0.2746		1455.8	5.47528		1455.8	496.05
	1337.88	496.9		1355.37	497.8		1355.37	494.5		1355.37	516.65		1837.2	-0.51923		1833.87	-0.24622		1459.26	5.35437		1459.26	496.55
	1341.38	497.25		1358.86	499.05		1358.86	493.583		1358.86	516.85		1840.53	-0.05096		1837.2	0.52304		1462.71	3.23401		1462.71	496.6
	1344.88	496.6		1362.36	497.6		1362.36	495.417		1362.36	517.35		1843.86	-0.24896		1840.53	-0.17767		1466.17	3.46411		1466.17	497.2
	1348.38	496.2		1365.85	499.7		1365.85	494.917		1365.85	516.7		1847.19	1.4151		1843.86	0.12167		1469.63	2.54468		1469.63	498.3
	1351.87	496.55		1369.34	498.65		1369.34	495.417		1369.34	516.8		1850.51	0.14691		1847.19	-0.18896		1473.08	2.17572		1473.08	496.9
	1355.37	496.65		1372.83	499.35		1372.83	494.917		1372.83	514.9		1853.83	-0.92627		1850.51	0.23047		1476.53	1.2572		1476.53	497.75
	1358.86	496.35		1376.32	498.4		1376.32	494.417		1376.32	516.45		1857.16	-1.20868		1853.83	-0.30005		1479.99	1.78912		1479.99	496.1
	1362.36	497.55		1379.8	499.1		1379.8	494.5		1379.8	516.75		1860.48	0.41022		1857.16	0.06946		1483.44	-0.57861		1483.44	496.75
	1365.85	496.45		1383.29	497		1383.29	493.333		1383.29	516.3		1863.8	0.23035		1860.48	-0.871		1486.89	1.50415		1486.89	496.1
	1369.34	497.2		1386.77	499.2		1386.77	495.667		1386.77	514.65		1867.12	0.05176		1863.8	0.26862		1490.33	2.23718		1490.33	497.05
	1372.83	496.9		1390.25	497.3		1390.25	492.833		1390.25	516.75		1870.44	-0.69232		1867.12	0.21823		1493.78	-0.0293		1493.78	497
	1376.32	497.25		1393.74	498.1		1393.74	494.583		1393.74	515.3		1873.75	-0.30182		1870.44	0.52792		1497.23	1.10443		1497.23	496.75
	1379.8	496.9		1397.22	500		1397.22	493.5		1397.22	515.85		1877.07	0.35657		1873.75	0.49765		1500.67	0.98865		1500.67	498.05
	1383.29	498.15		1400.69	499.55		1400.69	493.583		1400.69	516.1		1880.38	1.28284		1877.07	-0.02258		1504.11	0.52319		1504.11	495.35
	1386.77	497.3		1404.17	499.8		1404.17	493.667		1404.17	515.5		1883.7	0.87689		1880.38	-0.49277		1507.56	0.45801		1507.56	496.7
	1390.25	496.85		1407.65	496.35		1407.65	495.583		1407.65	516.75		1887.01	-0.56116		1883.7	0.19708		1511	-0.25677		1511	496.55
	1393.74	497.45		1411.12	499		1411.12	492.917		1411.12	516.35		1890.32	0.66864		1887.01	0.297		1514.44	-0.82129		1514.44	497.4
	1397.22	496.6		1414.6	497.4		1414.6	495.083		1414.6	517.1		1893.63	1.76624		1890.32	-0.28308		1517.87	-0.58545		1517.87	497.2
	1400.69	496.75		1418.07	498.9		1418.07	494.333		1418.07	520.15		1896.94	1.16504		1893.63	0.01691		1521.31	-0.6994		1521.31	497.25
	1404.17	496.75		1421.54	498.8		1421.54	493.25		1421.54	519.65		1900.25	0.39825		1896.94	-0.51306		1524.75	0.53705		1524.75	495.6
	1407.65	496.3		1425.01	498.35		1425.01	495		1425.01	523.5		1903.55	-0.60413		1900.25	0.577		1528.18	-0.07623		1528.18	496.25
	1411.12	497.75		1428.48	499.1		1428.48	494.667		1428.48	527.3		1906.86	0.59119		1903.55	0.00705		1531.62	-0.53925		1531.62	496.85
	1414.6	496.95		1431.95	499.35		1431.95	495.583		1431.95	530.85		1910.16	0.9209		1906.86	-0.60309		1535.05	0.89801		1535.05	497.1
	1418.07	497.3		1435.42	498.2		1435.42	492.75		1435.42	540		1913.47	0.18524		1910.16	-0.19839		1538.48	-0.71442		1538.48	497.1
	1421.54	496.75		1438.88	497.3		1438.88	494.417		1438.88	543.25		1916.77	-0.18268		1913.47	-0.29355		1541.91	0.61865		1541.91	498.15
	1425.01	496.75		1442.35	498.3		1442.35	494.75		1442.35	544.35		1920.07	-1.21613		1916.77	0.33145		1545.34	-2.19995		1545.34	497.25
	1428.48	496.55		1445.81	498		1445.81	492.833		1445.81	541.85		1923.37	-2.24841		1920.07	0.28653		1548.77	-0.58258		1548.77	496.4
	1431.95	495.8		1449.27	499.3		1449.27	496.083		1449.27	541.15		1926.67	-0.31287		1923.37	-0.02829		1552.19	-0.16565		1552.19	498
	1435.42	497.1		1452.73	499.85		1452.73	492.417		1452.73	540.2		1929.96	-1.17627		1926.67	0.20703		1555.62	-0.44824		1555.62	497.35
	1438.88	496.85		1456.19	497.85		1456.19	494.167		1456.19	538.85		1933.26	2.32813		1929.96	-0.10754		1559.04	0.82031		1559.04	498.4
	1442.35	496.6		1459.65	498.55		1459.65	493.167		1459.65	536.35		1936.56	0.93365		1933.26	0.30795		1562.46	-1.10999		1562.46	497.1
	1445.81	497.6		1463.11	498.8		1463.11	496.5		1463.11	532.5		1939.85	0.3736		1936.56	-0.13644		1565.88	1.91071		1565.88	498
	1449.27	496.55		1466.56	499.4		1466.56	493.417		1466.56	531.1		1943.14	-0.61871		1939.85	-0.26071		1569.3	-0.21765		1569.3	498.2
	1452.73	496.9		1470.01	498.45		1470.01	495.083		1470.01	528.95		1946.43	0.72345		1943.14	-0.04492		1572.72	0.80487		1572.72	497.85
	1456.19	497.45		1473.47	498.05		1473.47	493.75		1473.47	528.2		1949.72	0.20001		1946.43	-0.20901		1576.14	-0.42181		1576.14	497.35
	1459.65	497.3		1476.92	499.5		1476.92	493.583		1476.92	526.95		1953.01	-0.25574		1949.72	0.30698		1579.56	0.80231		1579.56	497.55
	1463.11	497.05		1480.37	499.45		1480.37	493.417		1480.37	524.25		1956.3	0.65631		1953.01	0.00296		1582.97	-0.27283		1582.97	497.15
	1466.56	496		1483.82	500.3		1483.82	493.917		1483.82	522.85		1959.59	0.09656		1956.3	0.04858		1586.39	0.45276		1586.39	498.6
	1470.01	498.3		1487.27	500.05		1487.27	493.417		1487.27	520.95		1962.87	0.23816		1959.59	-0.00571		1589.8	1.32831		1589.8	499.3
	1473.47	497.15		1490.71	500		1490.71	495.167		1490.71	519		1966.16	0.64783		1962.87	0.46008		1593.21	0.35455		1593.21	497.8
	1476.92	496.1		1494.16	502.1		1494.16	493.417		1494.16	518.15		1969.44	-0.90778		1966.16	0.026		1596.62	-0.91858		1596.62	499.1
	1480.37	496.3		1497.6	500.6		1497.6	494		1497.6	517.55		1972.73	0.07123		1969.44	0.09198		1600.03	-0.6911		1600.03	497.85
	1483.82	496.9		1501.05	501.2		1501.05	492.833		1501.05	517.8		1976.01	1.28491		1972.73	0.34802		1603.44	-0.56311		1603.44	498.85
	1487.27	497.7		1504.49	501.85		1504.49	494		1504.49	516.9		1979.29	-6.10352e-05		1976.01	0.0542		1606.85	0.61548		1606.85	497.7
	1490.71	496.5		1507.93	500.55		1507.93	493.75		1507.93	518.2		1982.57	0.74957		1979.29	-0.15958		1610.25	2.99463		1610.25	500
	1494.16	497.1		1511.37	500.6		1511.37	493		1511.37	517.55		1985.84	-0.03284		1982.57	0.31674		1613.66	-0.12579		1613.66	498.7
	1497.6	496.6		1514.81	504.6		1514.81	494.583		1514.81	514.25		1989.12	1.61938		1985.84	0.11313		1617.06	1.45435		1617.06	498.15
	1501.05	494.7		1518.25	503.5		1518.25	494.25		1518.25	515.65		1992.4	-0.49377		1989.12	0.10962		1620.46	0.88489		1620.46	499.6
	1504.49	497.8		1521.68	503.8		1521.68	494.5		1521.68	515.3		1995.67	0.39423		1992.4	0.28619		1623.86	1.01593		1623.86	499.9
	1507.93	495.65		1525.12	504.9		1525.12	494.5		1525.12	515.85		1998.94	0.91687		1995.67	0.63278		1627.26	0.24744		1627.26	500.55
	1511.37	496.25		1528.55	505.5		1528.55	494.667		1528.55	517.55		2002.22	-0.6593		1998.94	-0.0705		1630.66	0.07928		1630.66	498.65
	1514.81	496.5		1531.98	507		1531.98	495.083		1531.98	516.05		2005.49	1.4657		2002.22	-0.24374		1634.06	1.36163		1634.06	500.05
	1518.25	496.75		1535.41	509.7		1535.41	493.5		1535.41	517.25		2008.76	1.85864		2005.49	-0.04691		1637.45	0.54431		1637.45	499.55
	1521.68	497.7		1538.84	511.6		1538.84	495.5		1538.84	516.3		2012.03	3.3194		2008.76	0.24002		1640.85	2.37744		1640.85	499.9
	1525.12	496.4		1542.27	515.3		1542.27	495.417		1542.27	517.2		2015.29	-0.88531		2012.03	-0.53302		1644.24	-0.33911		1644.24	499.7
	1528.55	495.85		1545.7	519.65		1545.7	494.667		1545.7	518.15		2018.56	2.07782		2015.29	-0.30597		1647.63	1.24469		1647.63	500.2
	1531.98	497.55		1549.13	526.75		1549.13	494.083		1549.13	515.7		2021.83	-0.92462		2018.56	-0.01886		1651.02	0.87891		1651.02	500.5
	1535.41	496.95		1552.55	540.65		1552.55	495.75		1552.55	517.8		2025.09	0.17419		2021.83	-0.0217		1654.41	-0.58661		1654.41	498.8
	1538.84	497.5		1555.97	555.35		1555.97	497.333		1555.97	518.1		2028.35	1.47406		2025.09	0.20551		1657.8	-0.10175		1657.8	498.95
	1542.27	496.2		1559.4	575.2		1559.4	497.667		1559.4	519.8		2031.61	1.9751		2028.35	0.3428		1661.19	0.13342		1661.19	498.75
	1545.7	496.65		1562.82	589.9		1562.82	498.417		1562.82	521.7		2034.88	2.04401		2031.61	0.19016		1664.58	0.96899		1664.58	498.7
	1549.13	497.8		1566.24	599.55		1566.24	498.75		1566.24	524.85		2038.14	1.01398		2034.88	-0.01242		1667.96	0.05475		1667.96	499.2
	1552.55	499.5		1569.66	593.1		1569.66	501.833		1569.66	528.25		2041.39	2.5517		2038.14	-0.17496		1671.35	1.34088		1671.35	498.4
	1555.97	498.45		1573.07	571.5		1573.07	504.917		1573.07	530.8		2044.65	0.32385		2041.39	-0.07742		1674.73	0.87726		1674.73	499.55
	1559.4	497.65		1576.49	549.8		1576.49	509.5		1576.49	539.35		2047.91	2.59711		2044.65	0.52017		1678.11	-0.48602		1678.11	498.6
	1562.82	497.95		1579.91	534.15		1579.91	515.417		1579.91	544.25		2051.16	0.3382		2047.91	-0.08218		1681.49	-0.39905		1681.49	498.85
	1566.24	500.8		1583.32	527.65		1583.32	519.5		1583.32	543.75		2054.42	0.54694		2051.16	0.26553		1684.87	1.88824		1684.87	498.85
	1569.66	500.6		1586.73	519		1586.73	518.25		1586.73	540.15		2057.67	1.5235		2054.42	0.24329		1688.25	-0.82422		1688.25	498.05
	1573.07	500		1590.14	516.35		1590.14	518		1590.14	532.65		2060.92	1.73444		2057.67	0.39108		1691.63	1.71362		1691.63	498.5
	1576.49	502.6		1593.56	514.3		1593.56	515.667		1593.56	529.6		2064.17	1.87982		2060.92	0.08896		1695	0.10168		1695	498.65
	1579.91	504.65		1596.96	509.9		1596.96	508.333		1596.96	525.5		2067.42	1.19293		2064.17	0.5369		1698.38	-0.85999		1698.38	498.65
	1583.32	505.1		1600.37	507.35		1600.37	503		1600.37	522.5		2070.67	-0.32629		2067.42	0.32486		1701.75	0.57861		1701.75	498.15
	1586.73	509.95		1603.78	508.45		1603.78	501.417		1603.78	521.55		2073.92	0.38898		2070.67	-0.3071		1705.12	1.86743		1705.12	497.65
	1590.14	513.35		1607.19	507.5		1607.19	497.167		1607.19	522.3		2077.16	0.77191		2073.92	-0.47903		1708.49	-0.54352		1708.49	497.6
	1593.56	513.9		1610.59	506.35		1610.59	496.667		1610.59	519.95		2080.41	-0.87744		2077.16	0.64911		1711.86	0.39581		1711.86	496.25
	1596.96	509		1613.99	504.55		1613.99	494.917		1613.99	518.85		2083.65	0.84094		2080.41	-0.02274		1715.23	-1.11462		1715.23	497.95
	1600.37	504.3		1617.39	503.65		1617.39	496.5		1617.39	520.5		2086.9	-0.3396		2083.65	-0.13449		1718.6	0.42517		1718.6	495.85
	1603.78	502.5		1620.8	501.9		1620.8	495.667		1620.8	519.35		2090.14	-0.11914		2086.9	0.3038		1721.97	1.51526		1721.97	497.65
	1607.19	500.65		1624.2	503.2		1624.2	494.417		1624.2	518.25		2093.38	0.16907		2090.14	-0.08789		1725.33	-0.39453		1725.33	495.25
	1610.59	499		1627.59	501.75		1627.59	495.667		1627.59	520.3		2096.62	1.59161		2093.38	-0.09952		1728.69	1.39594		1728.69	498.1
	1613.99	499.4		1630.99	501.5		1630.99	492.25		1630.99	518.8		2099.86	-1.08484		2096.62	0.01895		1732.06	1.28662		1732.06	497.4
	1617.39	496.45		1634.39	499.85		1634.39	493.75		1634.39	521.55		2103.09	0.27307		2099.86	0.03741		1735.42	-0.72241		1735.42	496.75
	1620.8	497.35		1637.78	501.15		1637.78	493.083		1637.78	519.05		2106.33	-3.26794		2103.09	-0.09406		1738.78	0.16864		1738.78	497
	1624.2	497.2		1641.18	501.9		1641.18	493.833		1641.18	517.9		2109.57	0.92389		2106.33	-0.11548		1742.14	0.90997		1742.14	496.6
	1627.59	498.05		1644.57	503.2		1644.57	494.167		1644.57	518.2		2112.8	1.3454		2109.57	0.18314		1745.5	0.50159		1745.5	495.55
	1630.99	497.5		1647.96	499.65		1647.96	493.833		1647.96	518.45		2116.03	-0.18903		2112.8	0.11179		1748.85	1.24335		1748.85	496.8
	1634.39	497.95		1651.35	498.6		1651.35	494.333		1651.35	517.85		2119.26	-0.73932		2116.03	-0.20251		1752.21	2.08527		1752.21	496.75
	1637.78	496.95		1654.74	498.95		1654.74	493.667		1654.74	518.4		2122.49	0.34558		2119.26	-0.26779		1755.56	0.77747		1755.56	496.55
	1641.18	498		1658.13	498.3		1658.13	494.417		1658.13	518.85		2125.72	-1.40112		2122.49	0.44705		1758.92	1.76984		1758.92	496.15
	1644.57	498.05		1661.51	499.55		1661.51	494		1661.51	516.1		2128.95	1.08722		2125.72	-0.07794		1762.27	0.26239		1762.27	497.5
	1647.96	497.9		1664.9	499.95		1664.9	494.75		1664.9	518.4		2132.18	0.87726		2128.95	-0.15286		1765.62	1.3551		1765.62	495.5
	1651.35	497.6		1668.28	498.4		1668.28	494.833		1668.28	516.1		2135.41	-0.69769		2132.18	-0.06769		1768.97	1.49811		1768.97	494.6
	1654.74	496.25		1671.66	498.6		1671.66	494.083		1671.66	517.45		2138.63	0.12891		2135.41	-0.38239		1772.32	1.0412		1772.32	496.85
	1658.13	498.05		1675.05	499.35		1675.05	495		1675.05	517.8		2141.85	-1.14276		2138.63	0.16306		1775.66	1.78455		1775.66	497.2
	1661.51	497.15		1678.43	497.95		1678.43	494.5		1678.43	516.25		2145.08	0.48706		2141.85	0.53854		1779.01	0.6781		1779.01	496.35
	1664.9	498.2		1681.81	498.75		1681.81	494		1681.81	516.05		2148.3	0.55048		2145.08	-0.07584		1782.36	1.12183		1782.36	495.95
	1668.28	496		1685.18	498.45		1685.18	492.667		1685.18	516.45		2151.52	-1.02124		2148.3	0.03989		1785.7	1.31567		1785.7	496.8
	1671.66	498.4		1688.56	499.65		1688.56	493.083		1688.56	515.55		2154.74	1.30853		2151.52	-0.05432		1789.04	0.80975		1789.04	496.75
	1675.05	496.1		1691.94	497.9		1691.94	494.75		1691.94	516.6		2157.96	2.7066		2154.74	0.18158		1792.38	1.50403		1792.38	496.35
	1678.43	495.55		1695.31	497.2		1695.31	492.583		1695.31	515.6		2161.18	-0.22711		2157.96	-0.60245		1795.72	-0.1015		1795.72	496.15
	1681.81	497.35		1698.69	499.05		1698.69	493.75		1698.69	515.3		2164.39	-1.65936		2161.18	0.52362		1799.06	0.44312		1799.06	496.6
	1685.18	496.8		1702.06	499.2		1702.06	493		1702.06	514.2		2167.61	2.13873		2164.39	0.53976		1802.4	3.28784		1802.4	496.9
	1688.56	496.8		1705.43	498.3		1705.43	494.333		1705.43	516.15		2170.82	1.33832		2167.61	0.41602		1805.74	-0.21716		1805.74	497.15
	1691.94	496.95		1708.8	498.35		1708.8	494.583		1708.8	516.4		2174.03	0.17279		2170.82	0.11234		1809.07	-1.52197		1809.07	496.8
	1695.31	496.4		1712.17	497.7		1712.17	493.167		1712.17	515.55		2177.25	0.07526		2174.03	-0.15128		1812.41	0.97333		1812.41	496.25
	1698.69	496.4		1715.53	498.65		1715.53	493.833		1715.53	514		2180.46	0.17932		2177.25	0.05521		1815.74	0.56885		1815.74	495.25
	1702.06	497.55		1718.9	498.25		1718.9	494.417		1718.9	514.3		2183.67	1.8515		2180.46	0.05176		1819.08	-0.28552		1819.08	496
	1705.43	497.5		1722.27	498.7		1722.27	493.833		1722.27	515.15		2186.87	-0.97498		2183.67	0.99838		1822.41	0.81036		1822.41	496.45
	1708.8	497.05		1725.63	497.9		1725.63	492.917		1725.63	514.7		2190.08	2.3667		2186.87	-0.12491		1825.74	-1.74365		1825.74	496.6
	1712.17	497.45		1728.99	497.15		1728.99	492.667		1728.99	513.75		2193.29	1.14301		2190.08	0.06186		1829.06	0.55255		1829.06	495.2
	1715.53	495.75		1732.35	498.2		1732.35	494.333		1732.35	514.35		2196.49	0.38733		2193.29	-0.23132		1832.39	1.69885		1832.39	496.3
	1718.9	497.6		1735.72	498.45		1735.72	494.917		1735.72	513.5		2199.7	1.53302		2196.49	0.2356		1835.72	-0.4046		1835.72	495.5
	1722.27	497.25		1739.07	498.95		1739.07	494.083		1739.07	511.75		2202.9	2.68011		2199.7	-0.11743		1839.04	2.19208		1839.04	496.95
	1725.63	496.15		1742.43	498.05		1742.43	493.917		1742.43	513.8		2206.1	2.7951		2202.9	0.05963		1842.37	0.98889		1842.37	495.65
	1728.99	497.2		1745.79	498.15		1745.79	493.417		1745.79	514.85		2209.3	2.37811		2206.1	0.28671		1845.69	-0.61401		1845.69	495.45
	1732.35	497.3		1749.15	497.65		1749.15	493.917		1749.15	514.05		2212.5	1.12903		2209.3	-0.23611		1849.01	-0.11688		1849.01	497.7
	1735.72	497		1752.5	497.2		1752.5	493.75		1752.5	515.75		2215.7	0.64789		2212.5	0.21109		1852.33	0.53052		1852.33	496.45
	1739.07	497.2		1755.85	498.6		1755.85	495		1755.85	513.85		2218.9	0.63464		2215.7	0.12842		1855.65	1.328		1855.65	496.8
	1742.43	497.05		1759.21	498.7		1759.21	494.083		1759.21	513.6		2222.1	0.78937		2218.9	0.33575		1858.97	0.32568		1858.97	496.4
	1745.79	495.9		1762.56	496.75		1762.56	494.167		1762.56	514.05		2225.29	1.77869		2222.1	-0.40683		1862.29	2.0235		1862.29	495.25
	1749.15	497.05		1765.91	497.9		1765.91	493.75		1765.91	513.15		2228.48	2.0025		2225.29	-0.16937		1865.61	2.02155		1865.61	496.85
	1752.5	497.25		1769.26	496.25		1769.26	495.167		1769.26	513.55		2231.68	1.69421		2228.48	0.28821		1868.92	0.7196		1868.92	495.95
	1755.85	496.95		1772.6	499.95		1772.6	493.25		1772.6	514.7		2234.87	0.18719		2231.68	0.09579		1872.23	0.31799		1872.23	496.1
	1759.21	497.65		1775.95	497.5		1775.95	492.083		1775.95	513.9		2238.06	-0.85205		2234.87	0.16339		1875.55	-0.13354		1875.55	496.2
	1762.56	497.3		1779.29	495.6		1779.29	494.583		1779.29	515.25		2241.25	-0.29016		2238.06	0.37112		1878.86	1.11511		1878.86	496.25
	1765.91	497.5		1782.64	497.4		1782.64	494.917		1782.64	514		2244.44	1.10632		2241.25	0.07889		1882.17	0.11389		1882.17	496.5
	1769.26	498.3		1785.98	497.55		1785.98	494.25		1785.98	513		2247.63	0.80396		2244.44	0.23669		1885.48	-1.68713		1885.48	495.9
	1772.6	496.85		1789.32	497.8		1789.32	494.083		1789.32	513.7		2250.81	-0.664		2247.63	0.10455		1888.79	1.66199		1888.79	495.4
	1775.95	497.25		1792.66	498.6		1792.66	493		1792.66	512.05		2254	1.4693		2250.81	-0.23752		1892.09	2.16125		1892.09	495.9
	1779.29	497.15		1796	496.75		1796	493.917		1796	513.6		2257.18	0.83698		2254	0.13046		1895.4	0.01074		1895.4	496.25
	1782.64	496.75		1799.34	497.35		1799.34	493.167		1799.34	512.35		2260.37	0.33911		2257.18	-0.08151		1898.7	-0.63971		1898.7	495.95
	1785.98	497.35		1802.68	498.6		1802.68	494.333		1802.68	514.65		2263.55	-1.85754		2260.37	0.20651		1902.01	1.96008		1902.01	496.55
	1789.32	498.2		1806.01	497.1		1806.01	494		1806.01	511.9		2266.73	0.51025		2263.55	0.04449		1905.31	0.01001		1905.31	496.45
	1792.66	497.35		1809.35	498.6		1809.35	493.583		1809.35	512.9		2269.91	-0.18756		2266.73	0.23251		1908.61	-0.48987		1908.61	496.9
	1796	498.4		1812.68	497.75		1812.68	493.25		1812.68	510.9		2273.09	-0.81763		2269.91	0.13062		1911.91	1.3103		1911.91	496.8
	1799.34	497.15		1816.01	497.4		1816.01	493.083		1816.01	513.55		2276.27	-0.64655		2273.09	-0.37125		1915.21	1.91071		1915.21	496.8
	1802.68	497.2		1819.35	497.3		1819.35	493.583		1819.35	511.5		2279.44	-0.34106		2276.27	-0.28308		1918.51	1.26129		1918.51	496.15
	1806.01	496.5		1822.68	498.05		1822.68	492.667		1822.68	513.1		2282.62	-0.20111		2279.44	0.18515		1921.8	-0.58801		1921.8	496.2
	1809.35	497.2		1826	497.4		1826	493.667		1826	512.55		2285.8	-0.69336		2282.62	0.09344		1925.1	0.46283		1925.1	495.75
	1812.68	497.4		1829.33	498.35		1829.33	492.75		1829.33	512.9		2288.97	-0.38458		2285.8	0.13174		1928.39	-0.83612		1928.39	496.45
	1816.01	495.75		1832.66	498.5		1832.66	494.5		1832.66	511.75		2292.14	0.65863		2288.97	0.22012		1931.68	-0.38489		1931.68	495.25
	1819.35	496.45		1835.98	496.8		1835.98	494.5		1835.98	513.6		2295.31	0.70294		2292.14	0.07858		1934.98	-0.43353		1934.98	496.55
	1822.68	496.55		1839.31	498.9		1839.31	491.667		1839.31	512.3		2298.48	-0.08636		2295.31	0.31705		1938.27	0.61798		1938.27	496.7
	1826	497.3		1842.63	498.2		1842.63	494		1842.63	513.9		2301.65	0.32245		2298.48	-0.08444		1941.56	-0.98035		1941.56	496.7
	1829.33	497.45		1845.95	497.5		1845.95	496.25		1845.95	511.8		2304.82	0.86566		2301.65	0.03415		1944.85	-0.22845		1944.85	496.45
	1832.66	498.25		1849.27	497.55		1849.27	493.417		1849.27	511.4		2307.99	-0.35675		2304.82	-0.08725		1948.13	-0.32654		1948.13	496.1
	1835.98	497.1		1852.59	497		1852.59	493.75		1852.59	512.65		2311.15	1.02197		2307.99	0.24146		1951.42	-1.07434		1951.42	497.3
	1839.31	497.4		1855.91	498.05		1855.91	494.5		1855.91	513.35		2314.32	1.06842		2311.15	-0.29984		1954.7	0.42798		1954.7	495.95
	1842.63	496.35		1859.23	499.15		1859.23	492.333		1859.23	511.85		2317.48	-0.35077		2314.32	0.07892		1957.99	1.33051		1957.99	496.8
	1845.95	496.95		1862.55	498.75		1862.55	493.25		1862.55	513.6		2320.65	0.96448		2317.48	-0.17227		1961.27	0.88312		1961.27	496.55
	1849.27	497		1865.86	499.05		1865.86	493.833		1865.86	511.95		2323.81	0.54736		2320.65	0.19656		1964.55	-0.164		1964.55	495.75
	1852.59	497.3		1869.18	498.55		1869.18	493.25		1869.18	513.55		2326.97	1.76471		2323.81	-0.52454		1967.83	-0.71106		1967.83	496.6
	1855.91	496.65		1872.49	499.25		1872.49	493.167		1872.49	510.55		2330.13	-0.08356		2326.97	-0.27673		1971.11	1.04211		1971.11	495.75
	1859.23	497.6		1875.8	498.7		1875.8	492.917		1875.8	513.15		2333.29	0.10248		2330.13	-0.01883		1974.39	0.74536		1974.39	495.6
	1862.55	495.55		1879.11	498.35		1879.11	493.667		1879.11	513.4		2336.44	-0.71039		2333.29	-0.01096		1977.67	-0.00116		1977.67	495.85
	1865.86	497.75		1882.42	500.05		1882.42	493.333		1882.42	512.75		2339.6	0.34454		2336.44	0.54703		1980.95	1.0025		1980.95	496.7
	1869.18	498.25		1885.73	499.05		1885.73	492.667		1885.73	512.55		2342.75	0.7337		2339.6	0.04504		1984.22	-0.09363		1984.22	496.3
	1872.49	496.65		1889.03	498.15		1889.03	493.917		1889.03	514.15		2345.91	0.75726		2342.75	0.12314		1987.49	0.31036		1987.49	496.65
	1875.8	496.45		1892.34	498.55		1892.34	493.167		1892.34	511.45		2349.06	0.04852		2345.91	0.48126		1990.77	2.46448		1990.77	496.65
	1879.11	497.7		1895.65	498.7		1895.65	493.417		1895.65	512.65		2352.21	0.37421		2349.06	0.19946		1994.04	1.11884		1994.04	497.9
	1882.42	497.15		1898.95	498.35		1898.95	495.083		1898.95	513.3		2355.37	0.10089		2352.21	-0.09232		1997.31	1.27332		1997.31	495.7
	1885.73	496.4		1902.25	499.3		1902.25	493.75		1902.25	512.85		2358.52	-1.40479		2355.37	-0.02405		2000.58	0.02802		2000.58	497.25
	1889.03	495.65		1905.55	499		1905.55	494.083		1905.55	513.8		2361.66	-0.57605		2358.52	-0.16568		2003.85	0.13287		2003.85	497
	1892.34	497.65		1908.85	498.65		1908.85	493.417		1908.85	511.5		2364.81	0.8537		2361.66	0.13269		2007.11	-0.06213		2007.11	496.7
	1895.65	498.25		1912.15	499.1		1912.15	493.917		1912.15	513.1		2367.96	-0.54889		2364.81	-0.22888		2010.38	-0.70691		2010.38	497.65
	1898.95	497.05		1915.45	498.25		1915.45	494		1915.45	513.2		2371.1	-0.39734		2367.96	-0.51041		2013.64	0.69849		2013.64	496.8
	1902.25	497.05		1918.75	497.45		1918.75	493.583		1918.75	513.7		2374.25	-0.31982		2371.1	0.29813		2016.91	1.55402		2016.91	496.75
	1905.55	497		1922.04	497.4		1922.04	494.25		1922.04	514.2		2377.39	-0.5072		2374.25	0.17667		2020.17	-0.04022		2020.17	496.3
	1908.85	496.45		1925.34	499.25		1925.34	493.25		1925.34	513.5		2380.54	0.27411		2377.39	0.34531		2023.43	2.06537		2023.43	495.95
	1912.15	497.9		1928.63	497.5		1928.63	494.75		1928.63	513.05		2383.68	-1.4762		2380.54	0.69397		2026.69	0.87115		2026.69	497.65
	1915.45	497.05		1931.92	497.3		1931.92	492.417		1931.92	512.35		2386.82	-0.82465		2383.68	0.10269		2029.95	0.57703		2029.95	496.45
	1918.75	496.2		1935.21	497.8		1935.21	493.417		1935.21	512.75		2389.96	0.52863		2386.82	-0.05853		2033.21	2.58313		2033.21	496.2
	1922.04	497.5		1938.5	497.9		1938.5	493.583		1938.5	512.55		2393.09	0.08362		2389.96	-0.45004		2036.47	-0.11053		2036.47	497.45
	1925.34	496.8		1941.79	497.8		1941.79	495		1941.79	514.45		2396.23	0.94037		2393.09	-0.27148		2039.72	0.44592		2039.72	497
	1928.63	497.3		1945.08	498.35		1945.08	493.833		1945.08	512.3		2399.37	-1.26794		2396.23	0.30707		2042.98	0.25262		2042.98	498.25
	1931.92	495.85		1948.37	497.35		1948.37	492.917		1948.37	511.55		2402.5	0.09204		2399.37	-0.29431		2046.23	0.20947		2046.23	496.55
	1935.21	497.4		1951.65	498		1951.65	493.583		1951.65	513.3		2405.64	-0.57965		2402.5	0.43436		2049.48	0.26654		2049.48	496.2
	1938.5	496.75		1954.94	497.6		1954.94	494.167		1954.94	514.4		2408.77	0.31683		2405.64	-0.11694		2052.73	-0.37628		2052.73	496.95
	1941.79	497.25		1958.22	499.05		1958.22	493.667		1958.22	513.2		2411.9	0.68158		2408.77	0.25183		2055.98	2.28119		2055.98	497.2
	1945.08	495.85		1961.5	497.8		1961.5	494.083		1961.5	512		2415.03	2.44781		2411.9	0.21063		2059.23	-0.06116		2059.23	495.6
	1948.37	496.2		1964.78	497.05		1964.78	494.167		1964.78	512.9		2418.16	1.84894		2415.03	-0.12054		2062.48	0.39661		2062.48	497.95
	1951.65	498.45		1968.06	497.9		1968.06	492.75		1968.06	513.4		2421.29	2.18481		2418.16	0.71838		2065.73	1.30469		2065.73	497.2
	1954.94	497.1		1971.34	496.35		1971.34	494.417		1971.34	513.8		2424.42	3.78888		2421.29	0.16733		2068.97	0.31293		2068.97	496.7
	1958.22	498.35		1974.62	497.95		1974.62	493.583		1974.62	513.7		2427.54	4.26099		2424.42	-0.15372		2072.22	2.02142		2072.22	495.95
	1961.5	497.9		1977.89	498.55		1977.89	494		1977.89	513.15		2430.67	2.70117		2427.54	-0.28464		2075.46	-0.96991		2075.46	496.25
	1964.78	496.85		1981.17	497.85		1981.17	494.167		1981.17	512.15		2433.79	4.54285		2430.67	0.30441		2078.7	-0.41107		2078.7	496.9
	1968.06	498		1984.44	498.95		1984.44	493.5		1984.44	513.5		2436.92	5.3858		2433.79	0.38354		2081.95	0.54803		2081.95	496.35
	1971.34	496.95		1987.72	496.3		1987.72	491.833		1987.72	511.65		2440.04	4.76349		2436.92	0.40268		2085.19	-1.29272		2085.19	496.05
	1974.62	498.15		1990.99	497.7		1990.99	493.333		1990.99	514.05		2443.16	4.44257		2440.04	0.4119		2088.42	-1.98315		2088.42	496.9
	1977.89	497.25		1994.26	499.25		1994.26	495.667		1994.26	514.35		2446.28	4.28961		2443.16	-0.26883		2091.66	-0.07343		2091.66	497.45
	1981.17	497.45		1997.53	498.35		1997.53	494		1997.53	513.4		2449.4	5.43793		2446.28	-0.23953		2094.9	0.12714		2094.9	495.95
	1984.44	497.4		2000.8	499.7		2000.8	493.583		2000.8	514		2452.52	5.12091		2449.4	0.28979		2098.14	-0.07312		2098.14	496.4
	1987.72	496.85		2004.06	497.7		2004.06	492.833		2004.06	514.45		2455.64	4.39948		2452.52	0.2392		2101.37	-0.52338		2101.37	496.1
	1990.99	498.45		2007.33	498.25		2007.33	494.75		2007.33	512.65		2458.75	3.94244		2455.64	0.1286		2104.6	0.37659		2104.6	497.05
	1994.26	497.55		2010.59	499.2		2010.59	494.083		2010.59	514.9		2461.87	2.4201		2458.75	-0.14191		2107.84	0.52667		2107.84	496.3
	1997.53	497		2013.86	498.85		2013.86	494.583		2013.86	513.95		2464.98	3.06586		2461.87	-0.26239		2111.07	1.77667		2111.07	496.5
	2000.8	498.25		2017.12	498.1		2017.12	493.917		2017.12	513.6		2468.09	1.77954		2464.98	-0.12286		2114.3	-0.47339		2114.3	496.95
	2004.06	498		2020.38	497.7		2020.38	492.75		2020.38	513.1		2471.21	2.22791		2468.09	0.05673		2117.53	0.62659		2117.53	497.25
	2007.33	497.9		2023.64	497.85		2023.64	493.667		2023.64	513.25		2474.32	1.94421		2471.21	-0.38364		2120.75	-0.27368		2120.75	497.2
	2010.59	497.15		2026.9	498.35		2026.9	494.167		2026.9	513.65		2477.43	0.6618		2474.32	-0.44226		2123.98	0.42627		2123.98	496
	2013.86	497.7		2030.16	499.65		2030.16	492.417		2030.16	514.15		2480.54	0.7807		2477.43	0.4194		2127.21	1.02637		2127.21	496.35
	2017.12	497.65		2033.42	498.9		2033.42	492.583		2033.42	512.8		2483.64	1.90088		2480.54	-0.07864		2130.43	-0.62341		2130.43	497.95
	2020.38	498.75		2036.67	498.7		2036.67	496.333		2036.67	513.45		2486.75	1.05554		2483.64	-0.10754		2133.66	-0.573		2133.66	496.2
	2023.64	497.35		2039.93	499.9		2039.93	494.083		2039.93	514.05		2489.86	1.31152		2486.75	-0.18732		2136.88	-0.77246		2136.88	497.45
	2026.9	497.85		2043.18	498.45		2043.18	494.5		2043.18	514.45		2492.96	-0.23132		2489.86	-0.23669		2140.1	-0.02179		2140.1	496.45
	2030.16	498.2		2046.44	498.45		2046.44	493.333		2046.44	513.5		2496.06	0.66034		2492.96	0.0943		2143.32	1.72913		2143.32	496.9
	2033.42	496.35		2049.69	499.9		2049.69	493.917		2049.69	515		2499.17	0.55328		2496.06	0.36566		2146.54	0.18018		2146.54	497.2
	2036.67	497.1		2052.94	497.65		2052.94	493.583		2052.94	514.35		2502.27	-0.3526		2499.17	-0.28265		2149.76	0.33136		2149.76	496.6
	2039.93	497		2056.19	497.65		2056.19	494		2056.19	514.9		2505.37	0.6427		2502.27	0.36932		2152.97	1.33276		2152.97	496.9
	2043.18	498.35		2059.43	497.1		2059.43	493.083		2059.43	513.35		2508.47	0.10583		2505.37	-0.15848		2156.19	0.08429		2156.19	496.8
	2046.44	498		2062.68	498.45		2062.68	493.25		2062.68	512.4		2511.57	-2.16327		2508.47	-0.436		2159.4	0.88593		2159.4	496.8
	2049.69	495.55		2065.93	499.15		2065.93	492.75		2065.93	514.4		2514.66	-0.53119		2511.57	0.3667		2162.62	0.98773		2162.62	495.25
	2052.94	496.7		2069.17	499.1		2069.17	494.667		2069.17	515.35		2517.76	1.1687		2514.66	-0.09036		2165.83	1.38977		2165.83	496.1
	2056.19	497.55		2072.42	499.35		2072.42	495.25		2072.42	513.6		2520.85	0.03644		2517.76	0.11279		2169.04	0.19196		2169.04	495.85
	2059.43	497.55		2075.66	496.95		2075.66	493.75		2075.66	512.7		2523.95	0.40533		2520.85	0.60797		2172.25	0.3443		2172.25	496.65
	2062.68	498.2		2078.9	498.35		2078.9	494.083		2078.9	513.95		2527.04	0.20856		2523.95	0.12549		2175.46	1.9967		2175.46	496.8
	2065.93	497.25		2082.14	498.75		2082.14	494.417		2082.14	514.05		2530.13	-0.1203		2527.04	0.15326		2178.67	1.99939		2178.67	496.85
	2069.17	497.8		2085.38	498.2		2085.38	492.333		2085.38	514.25		2533.22	0.28516		2530.13	-0.12134		2181.88	-0.84778		2181.88	495.6
	2072.42	498		2088.62	498.45		2088.62	492.833		2088.62	512.95		2536.31	0.52509		2533.22	-0.59192		2185.08	1.2052		2185.08	496.5
	2075.66	497.3		2091.86	497.6		2091.86	494.583		2091.86	513.75		2539.4	0.63281		2536.31	-0.47995		2188.29	0.95837		2188.29	497.8
	2078.9	496.85		2095.09	497.65		2095.09	494.75		2095.09	515.1		2542.49	0.07495		2539.4	0.96387		2191.49	1.46167		2191.49	496.9
	2082.14	496.85		2098.33	497.35		2098.33	492.167		2098.33	514.55		2545.58	-1.98181		2542.49	-0.23093		2194.69	2.26514		2194.69	497.85
	2085.38	497.55		2101.56	496.45		2101.56	494.917		2101.56	513.4		2548.66	-0.73755		2545.58	0.17542		2197.9	0.06885		2197.9	496.85
	2088.62	497.25		2104.79	499.05		2104.79	493.083		2104.79	512.45		2551.75	-0.65887		2548.66	-0.07736		2201.1	1.62262		2201.1	496.4
	2091.86	499.3		2108.02	498.55		2108.02	492.083		2108.02	513.4		2554.83	-0.24573		2551.75	-0.39935		2204.3	1.47662		2204.3	495.8
	2095.09	497.65		2111.26	497		2111.26	494.333		2111.26	515.4		2557.91	0.6684		2554.83	0.19937		2207.49	1.8808		2207.49	498.25
	2098.33	498.2		2114.48	498.9		2114.48	494.083		2114.48	513.5		2561	0.31696		2557.91	0.34863		2210.69	0.08514		2210.69	496.15
	2101.56	497.55		2117.71	497.5		2117.71	494.5		2117.71	514.15		2564.08	-1.66681		2561	-0.09161		2213.89	0.08966		2213.89	496.1
	2104.79	496.85		2120.94	497.75		2120.94	494.083		2120.94	512.6		2567.16	0.08392		2564.08	-0.02136		2217.08	1.0943		2217.08	496
	2108.02	496.6		2124.17	497.85		2124.17	492.833		2124.17	513.5		2570.23	1.02692		2567.16	0.07925		2220.28	1.84918		2220.28	495.75
	2111.26	496.95		2127.39	496.85		2127.39	494.5		2127.39	513.1		2573.31	0.58612		2570.23	-0.58276		2223.47	0.20416		2223.47	496.3
	2114.48	496.45		2130.62	497.55		2130.62	495.333		2130.62	515.3		2576.39	0.32599		2573.31	0.4183		2226.66	1.05933		2226.66	496.6
	2117.71	496.05		2133.84	496.65		2133.84	495.25		2133.84	512.35		2579.46	0.27826		2576.39	-0.1955		2229.85	2.11475		2229.85	495.55
	2120.94	497.65		2137.06	495.8		2137.06	493.583		2137.06	514.55		2582.54	0.07489		2579.46	0.36612		2233.04	-0.07971		2233.04	496.8
	2124.17	496.9		2140.28	497.85		2140.28	493.833		2140.28	514.85		2585.61	-0.65179		2582.54	-0.17615		2236.23	1.07599		2236.23	496.3
	2127.39	497.9		2143.5	497.75		2143.5	493.667		2143.5	513.45		2588.68	0.16382		2585.61	0.22928		2239.42	0.63202		2239.42	495.85
	2130.62	498.85		2146.72	497.2		2146.72	494.417		2146.72	512.35		2591.76	0.32098		2588.68	0.39868		2242.61	-0.66193		2242.61	495.9
	2133.84	496.15		2149.94	497.2		2149.94	494.75		2149.94	513.2		2594.83	1.05249		2591.76	0.03064		2245.79	0.9444		2245.79	497.1
	2137.06	498.2		2153.15	497.9		2153.15	493.417		2153.15	513.9		2597.9	-0.07568		2594.83	-0.10553		2248.97	-0.84912		2248.97	498.05
	2140.28	498.45		2156.37	497.9		2156.37	493.75		2156.37	512.5		2600.96	-0.36401		2597.9	0.16968		2252.16	0.50751		2252.16	496.55
	2143.5	496.55		2159.58	497.2		2159.58	495.167		2159.58	514.4		2604.03	-0.41296		2600.96	0.40601		2255.34	0.41437		2255.34	496.8
	2146.72	499.2		2162.79	498.05		2162.79	495.167		2162.79	515.9		2607.1	2.57715		2604.03	0.10327		2258.52	-0.52856		2258.52	495.55
	2149.94	499.25		2166.01	498.95		2166.01	493		2166.01	514.85		2610.16	0.47253		2607.1	0.07129		2261.7	1.07861		2261.7	496.45
	2153.15	496.55		2169.22	497.75		2169.22	494.167		2169.22	515		2613.23	-0.17383		2610.16	0.32996		2264.88	0.33606		2264.88	496.4
	2156.37	498.05		2172.43	498.45		2172.43	495.417		2172.43	515.3		2616.29	1.31622		2613.23	0.07922		2268.06	-0.9563		2268.06	496.4
	2159.58	497.05		2175.63	497.85		2175.63	494.833		2175.63	514.3		2619.35	0.90173		2616.29	0.569		2271.23	-1.34845		2271.23	495.85
	2162.79	498.9		2178.84	498.6		2178.84	494.25		2178.84	515.1		2622.41	0.23108		2619.35	0.24924		2274.41	-0.24042		2274.41	497.6
	2166.01	498.15		2182.05	497.9		2182.05	494.833		2182.05	515.45		2625.47	-1.2312		2622.41	0.05988		2277.58	0.4679		2277.58	495.65
	2169.22	497		2185.25	496.95		2185.25	495.333		2185.25	514.8		2628.53	0.38727		2625.47	-0.36911		2280.76	0.72632		2280.76	497.35
	2172.43	496.7		2188.46	498.85		2188.46	493.583		2188.46	515.65		2631.59	3.68842		2628.53	0.17224		2283.93	-0.61505		2283.93	495.65
	2175.63	498.65		2191.66	498.45		2191.66	495.833		2191.66	515.7		2634.65	1.38513		2631.59	0.12393		2287.1	1.79382		2287.1	496.8
	2178.84	498.45		2194.86	499.5		2194.86	492.75		2194.86	515.1		2637.7	-1.64038		2634.65	0.08588		2290.27	1.90289		2290.27	495.85
	2182.05	498		2198.06	498.55		2198.06	492.583		2198.06	515.45		2640.76	-2.16528		2637.7	-0.0419		2293.44	-0.48779		2293.44	496.4
	2185.25	497.55		2201.26	497.55		2201.26	495.583		2201.26	514.1		2643.81	-1.8299		2640.76	0.22058		2296.61	0.97174		2296.61	496.15
	2188.46	498.75		2204.46	498.4		2204.46	495.5		2204.46	513.65		2646.87	-0.00549		2643.81	0.4733		2299.78	-0.16852		2299.78	496.35
	2191.66	497.9		2207.66	498.7		2207.66	492.5		2207.66	514.3		2649.92	1.60431		2646.87	0.7962		2302.94	-0.9585		2302.94	495.35
	2194.86	497.85		2210.86	498.6		2210.86	493.917		2210.86	514.65		2652.97	1.63013		2649.92	0.32938		2306.11	0.45166		2306.11	495.95
	2198.06	498.45		2214.05	497.7		2214.05	492.75		2214.05	514.45		2656.02	6.96997		2652.97	0.27267		2309.27	0.76208		2309.27	496.3
	2201.26	497.35		2217.25	497.6		2217.25	494.417		2217.25	513.35		2659.07	13.3889		2656.02	0.35608		2312.43	0.42279		2312.43	496.3
	2204.46	497.8		2220.44	498.25		2220.44	493.917		2220.44	514.55		2662.12	18.4522		2659.07	0.7496		2315.6	-0.41626		2315.6	497.15
	2207.66	500.05		2223.63	499.3		2223.63	493.667		2223.63	513		2665.16	15.8254		2662.12	1.0433		2318.76	-1.00513		2318.76	494.95
	2210.86	497.55		2226.82	498.55		2226.82	493.583		2226.82	513.35		2668.21	15.2411		2665.16	0.75717		2321.92	-0.84369		2321.92	496.75
	2214.05	497.4		2230.01	498.25		2230.01	494.75		2230.01	512.55		2671.25	11.765		2668.21	1.02118		2325.07	0.41797		2325.07	495.95
	2217.25	497.35		2233.2	498.05		2233.2	494.167		2233.2	513.2		2674.3	12.8632		2671.25	0.84537		2328.23	-0.52014		2328.23	495.5
	2220.44	497.05		2236.39	499.25		2236.39	493.833		2236.39	513.55		2677.34	16.5016		2674.3	1.2197		2331.39	0.69208		2331.39	495.9
	2223.63	496.95		2239.58	496.5		2239.58	494.25		2239.58	514.15		2680.38	23.8132		2677.34	0.91412		2334.54	0.3045		2334.54	494.6
	2226.82	497.3		2242.76	498.15		2242.76	493.25		2242.76	513.55		2683.42	29.1644		2680.38	1.26874		2337.7	0.31726		2337.7	497.4
	2230.01	496.4		2245.95	498.25		2245.95	494.917		2245.95	513.8		2686.46	36.1211		2683.42	1.53348		2340.85	-0.16974		2340.85	494.05
	2233.2	496.3		2249.13	498.4		2249.13	493.5		2249.13	513.65		2689.5	43.5165		2686.46	0.92831		2344	0.04358		2344	495.8
	2236.39	497.95		2252.31	499		2252.31	493.75		2252.31	516.55		2692.54	54.3836		2689.5	1.55328		2347.15	2.60712		2347.15	495.45
	2239.58	497.7		2255.49	498.5		2255.49	491.667		2255.49	513		2695.58	67.9221		2692.54	1.24838		2350.3	0.87103		2350.3	496.5
	2242.76	498.75		2258.67	497.55		2258.67	494.083		2258.67	513.35		2698.61	74.7651		2695.58	2.03357		2353.45	2.18518		2353.45	495.5
	2245.95	497.7		2261.85	498.25		2261.85	493.5		2261.85	514.8		2701.65	79.879		2698.61	1.62888		2356.6	0.04974		2356.6	496.45
	2249.13	497.55		2265.03	498.05		2265.03	492.667		2265.03	512.3		2704.68	83.4636		2701.65	2.2543		2359.75	-0.28552		2359.75	496.6
	2252.31	497.8		2268.21	498.55		2268.21	494		2268.21	514.45		2707.71	88.9522		2704.68	3.17981		2362.89	0.67938		2362.89	495.3
	2255.49	498		2271.38	497.6		2271.38	493.833		2271.38	513.6		2710.74	88.511		2707.71	2.56543		2366.04	-1.35614		2366.04	496.1
	2258.67	498.85		2274.56	499.2		2274.56	493.667		2274.56	513.65		2713.77	85.2401		2710.74	2.95111		2369.18	1.00867		2369.18	496.45
	2261.85	496.7		2277.73	496.85		2277.73	494.667		2277.73	515.5		2716.8	83.8393		2713.77	3.54694		2372.32	-0.07617		2372.32	496.25
	2265.03	498.1		2280.91	497.95		2280.91	492.833		2280.91	514		2719.83	78.7417		2716.8	4.10281		2375.46	0.23932		2375.46	496.85
	2268.21	497.7		2284.08	498.3		2284.08	495		2284.08	513.6		2722.86	68.3445		2719.83	4.11884		2378.61	0.90515		2378.61	496.5
	2271.38	497.7		2287.25	497.25		2287.25	494.583		2287.25	513.4		2725.89	59.977		2722.86	3.88489		2381.74	-0.02869		2381.74	496.1
	2274.56	497.6		2290.42	499.25		2290.42	493.75		2290.42	513.95		2728.91	52.7795		2725.89	5.38104		2384.88	2.33783		2384.88	497.55
	2277.73	498.1		2293.59	499.6		2293.59	493.667		2293.59	513.5		2731.94	43.1183		2728.91	4.68726		2388.02	-0.64526		2388.02	497.15
	2280.91	498.05		2296.75	499.2		2296.75	494.25		2296.75	514.5		2734.96	32.9936		2731.94	4.9436		2391.16	-0.02795		2391.16	496.05
	2284.08	497.35		2299.92	497.7		2299.92	494.25		2299.92	511.7		2737.98	29.7384		2734.96	4.92999		2394.29	-1.36029		2394.29	495.9
	2287.25	498.7		2303.08	499.75		2303.08	494.167		2303.08	513.6		2741.01	19.7527		2737.98	3.26645		2397.43	1.40784		2397.43	495.35
	2290.42	498.15		2306.25	499.05		2306.25	493.75		2306.25	513.8		2744.03	17.503		2741.01	3.74301		2400.56	0.80829		2400.56	496.35
	2293.59	497.45		2309.41	498.35		2309.41	493.75		2309.41	514.2		2747.05	13.7893		2744.03	2.44965		2403.69	1.85883		2403.69	497.2
	2296.75	497.2		2312.57	498		2312.57	495.25		2312.57	512.55		2750.06	10.7448		2747.05	2.94632		2406.82	-0.6405		2406.82	496.1
	2299.92	497.45		2315.73	499.4		2315.73	492.25		2315.73	514.05		2753.08	5.43616		2750.06	1.96307		2409.95	-0.13959		2409.95	496.3
	2303.08	497.35		2318.89	498.3		2318.89	492.333		2318.89	512.85		2756.1	4.86322		2753.08	2.35995		2413.08	-1.33856		2413.08	496.7
	2306.25	496.8		2322.05	499.45		2322.05	492.833		2322.05	514.6		2759.11	3.72595		2756.1	1.29684		2416.21	-0.8374		2416.21	496.4
	2309.41	498.45		2325.21	497.5		2325.21	494.25		2325.21	512.8		2762.13	3.55762		2759.11	1.6138		2419.33	-0.28595		2419.33	495.8
	2312.57	498.5		2328.37	498.4		2328.37	494.917		2328.37	512.95		2765.14	0.22479		2762.13	1.51086		2422.46	-0.73444		2422.46	495.8
	2315.73	498.45		2331.52	498.95		2331.52	493.417		2331.52	513.25		2768.16	-0.20581		2765.14	1.16794		2425.58	-1.03278		2425.58	497.15
	2318.89	497.9		2334.68	500.25		2334.68	492.667		2334.68	515.5		2771.17	-1.40106		2768.16	1.17511		2428.71	1.26904		2428.71	494.55
	2322.05	497.15		2337.83	500.2		2337.83	491.917		2337.83	513.55		2774.18	-3.72754		2771.17	1.46237		2431.83	-0.92896		2431.83	496.1
	2325.21	497.95		2340.98	499.2		2340.98	492.417		2340.98	513.15		2777.19	-3.81873		2774.18	1.26965		2434.95	1.07324		2434.95	495.5
	2328.37	498.65		2344.14	500.25		2344.14	493.167		2344.14	513.75		2780.2	-1.77454		2777.19	1.33701		2438.07	-0.57446		2438.07	495.35
	2331.52	496.55		2347.29	498.4		2347.29	493.75		2347.29	513.05		2783.2	-6.72845		2780.2	1.18442		2441.19	0.578		2441.19	495.4
	2334.68	498.8		2350.43	498.8		2350.43	496.333		2350.43	512.35		2786.21	-4.04724		2783.2	1.30191		2444.31	0.48071		2444.31	497
	2337.83	497.9		2353.58	498.4		2353.58	493.417		2353.58	514		2789.22	-3.3642		2786.21	1.18942		2447.43	0.5835		2447.43	496.6
	2340.98	498.9		2356.73	499.75		2356.73	493.75		2356.73	511.85		2792.22	-2.91266		2789.22	1.53702		2450.54	0.68646		2450.54	497.45
	2344.14	497.45		2359.88	499.5		2359.88	495.083		2359.88	514.15		2795.22	-2.72601		2792.22	1.08466		2453.66	0.68964		2453.66	496.35
	2347.29	498.15		2363.02	498.8		2363.02	494.167		2363.02	514.75		2798.23	-0.60437		2795.22	1.90237		2456.77	1.39294		2456.77	495.8
	2350.43	497.85		2366.17	500		2366.17	493.833		2366.17	513		2801.23	-1.24768		2798.23	1.9201		2459.89	0.89642		2459.89	496.7
	2353.58	497.2		2369.31	498.7		2369.31	493.583		2369.31	513.2		2804.23	-2.35596		2801.23	2.31796		2463	-2.0499		2463	496.95
	2356.73	498		2372.45	501.7		2372.45	493		2372.45	514.5		2807.23	0.50403		2804.23	3.3558		2466.11	0.70386		2466.11	497.2
	2359.88	498.6		2375.59	501.75		2375.59	494.167		2375.59	512		2810.23	0.7323		2807.23	3.30374		2469.22	-0.54211		2469.22	496.55
	2363.02	498.6		2378.73	502.55		2378.73	494.5		2378.73	514.45		2813.23	-2.34998		2810.23	3.61169		2472.33	0.66205		2472.33	495.45
	2366.17	497.1		2381.87	501.9		2381.87	493.583		2381.87	512.15		2816.22	-1.70685		2813.23	3.88974		2475.44	-1.13361		2475.44	496.35
	2369.31	497.65		2385.01	501.5		2385.01	494.833		2385.01	513.5		2819.22	-0.70636		2816.22	4.48782		2478.54	-0.77911		2478.54	496.2
	2372.45	498.25		2388.14	503.3		2388.14	492.917		2388.14	513.35		2822.21	2.34583		2819.22	4.49594		2481.65	1.02557		2481.65	497.2
	2375.59	498.8		2391.28	502.5		2391.28	495		2391.28	511.9		2825.21	10.5836		2822.21	5.20413		2484.75	2.43042		2484.75	496.25
	2378.73	497.05		2394.41	502.15		2394.41	494		2394.41	513.2		2828.2	16.2181		2825.21	6.44235		2487.86	-0.86456		2487.86	497
	2381.87	498.7		2397.55	504.2		2397.55	493.25		2397.55	515.45		2831.19	27.0481		2828.2	7.51065		2490.96	0.39063		2490.96	495.6
	2385.01	498.45		2400.68	505.95		2400.68	494.167		2400.68	513.85		2834.18	46.3893		2831.19	9.15897		2494.06	0.09601		2494.06	496.2
	2388.14	498.4		2403.81	506.2		2403.81	493.333		2403.81	513.85		2837.17	70.1976		2834.18	12.5673		2497.16	-0.79846		2497.16	496.7
	2391.28	496.9		2406.94	508.85		2406.94	492.917		2406.94	512.3		2840.16	111.366		2837.17	17.4157		2500.26	1.00726		2500.26	495.05
	2394.41	498.3		2410.07	507.9		2410.07	494.5		2410.07	514.75		2843.15	175.757		2840.16	24.2143		2503.36	0.26318		2503.36	496.4
	2397.55	497.75		2413.2	509.85		2413.2	496.167		2413.2	513.5		2846.14	274.734		2843.15	36.8928		2506.46	0.51935		2506.46	495.25
	2400.68	499.15		2416.33	509.1		2416.33	492.917		2416.33	513.65		2849.12	389.726		2846.14	49.4713		2509.55	0.97565		2509.55	495.75
	2403.81	497.15		2419.45	509.05		2419.45	495.667		2419.45	514.5		2852.11	447.7		2849.12	60.99		2512.65	0.63214		2512.65	496.4
	2406.94	498.5		2422.58	507.95		2422.58	493.667		2422.58	514.7		2855.09	390.685		2852.11	64.4287		2515.74	-1.06122		2515.74	496.8
	2410.07	498		2425.7	508.55		2425.7	495.083		2425.7	514.2		2858.07	289.148		2855.09	64.8774		2518.84	0.49561		2518.84	495.4
	2413.2	497.65		2428.82	506.7		2428.82	495.167		2428.82	514.3		2861.06	225.822		2858.07	64.1761		2521.93	-0.09735		2521.93	495.75
	2416.33	499.3		2431.95	505.9		2431.95	495.417		2431.95	516.35		2864.04	210.871		2861.06	62.1949		2525.02	0.60876		2525.02	495.7
	2419.45	497.8		2435.07	507		2435.07	494.917		2435.07	514.85		2867.02	208.961		2864.04	61.8338		2528.11	-0.185		2528.11	495.4
	2422.58	497.85		2438.19	505.1		2438.19	494.667		2438.19	513.95		2870	222.193		2867.02	60.1127		2531.2	-1.72852		2531.2	495.45
	2425.7	497.6		2441.3	505.2		2441.3	495.833		2441.3	516.45		2872.97	219.831		2870	64.5416		2534.29	-1.62183		2534.29	497.3
	2428.82	498.85		2444.42	503.75		2444.42	496.75		2444.42	514.2		2875.95	219.943		2872.97	65.2606		2537.38	1.92206		2537.38	495.8
	2431.95	498.85		2447.54	503.7		2447.54	494.333		2447.54	514.15		2878.93	208.894		2875.95	66.2496		2540.46	-0.48389		2540.46	494.3
	2435.07	497.9		2450.65	502.6		2450.65	494.333		2450.65	515.65		2881.9	213.917		2878.93	64.7587		2543.55	-0.5896		2543.55	495.85
	2438.19	498.75		2453.77	504.9		2453.77	494.333		2453.77	514.3		2884.88	225.313		2881.9	64.5778		2546.63	-0.94519		2546.63	495.45
	2441.3	499.7		2456.88	504.5		2456.88	495.333		2456.88	515.75		2887.85	230.147		2884.88	66.497		2549.71	-0.10052		2549.71	496.6
	2444.42	499.8		2459.99	504.1		2459.99	494.75		2459.99	514.1		2890.82	235.552		2887.85	66.3362		2552.8	1.14423		2552.8	496.35
	2447.54	499		2463.11	502.85		2463.11	494.917		2463.11	513.6		2893.79	235.661		2890.82	66.7854		2555.88	1.38922		2555.88	496.5
	2450.65	499.15		2466.22	502.8		2466.22	495.333		2466.22	512.85		2896.76	238.075		2893.79	66.9047		2558.96	-0.31561		2558.96	496.5
	2453.77	500.85		2469.33	502		2469.33	495.083		2469.33	514.4		2899.73	240.76		2896.76	68.9041		2562.04	-0.77032		2562.04	495.95
	2456.88	499.3		2472.43	502.45		2472.43	493.75		2472.43	513.35		2902.7	242.682		2899.73	67.9435		2565.11	-0.9248		2565.11	496.4
	2459.99	499.1		2475.54	502.7		2475.54	494.083		2475.54	512.45		2905.67	253.374		2902.7	68.2429		2568.19	0.22083		2568.19	495.9
	2463.11	497.85		2478.65	501.85		2478.65	496.083		2478.65	514.35		2908.64	266.136		2905.67	65.4724		2571.27	-0.1333		2571.27	495.35
	2466.22	499.25		2481.75	501.75		2481.75	494.083		2481.75	514.6		2911.6	286.169		2908.64	66.2618		2574.34	0.91272		2574.34	496.8
	2469.33	498.95		2484.86	502.55		2484.86	496.583		2484.86	514.15		2914.57	321.538		2911.6	64.5314		2577.41	0.65887		2577.41	495.95
	2472.43	499.85		2487.96	501.3		2487.96	493.75		2487.96	512.8		2917.53	376.01		2914.57	62.411		2580.49	0.50519		2580.49	496
	2475.54	499.2		2491.06	500.7		2491.06	494.833		2491.06	515.1		2920.49	432.619		2917.53	70.2707		2583.56	1.25171		2583.56	495.65
	2478.65	498.5		2494.16	501.6		2494.16	494.25		2494.16	514.95		2923.45	451.63		2920.49	57.9703		2586.63	-0.70154		2586.63	496.25
	2481.75	500.1		2497.26	502.25		2497.26	494.5		2497.26	513.7		2926.41	418.745		2923.45	56.7101		2589.7	-0.00476		2589.7	494.8
	2484.86	500.35		2500.36	501.9		2500.36	493.75		2500.36	513.9		2929.37	385.762		2926.41	55.9699		2592.77	1.14233		2592.77	496.15
	2487.96	498.05		2503.46	501.85		2503.46	494.75		2503.46	515		2932.33	401.214		2929.37	55.6097		2595.84	0.18945		2595.84	495.9
	2491.06	498.05		2506.56	503.25		2506.56	494.75		2506.56	513.85		2935.29	441.737		2932.33	54.7695		2598.9	2.03687		2598.9	495.75
	2494.16	497.9		2509.65	501.35		2509.65	494.5		2509.65	512.8		2938.25	447.195		2935.29	53.1394		2601.97	0.88403		2601.97	495.7
	2497.26	498.8		2512.75	501.65		2512.75	494.917		2512.75	513.95		2941.2	378.255		2938.25	47.6393		2605.03	1.28058		2605.03	496.75
	2500.36	499.95		2515.84	501.9		2515.84	493.667		2515.84	513.7		2944.16	292.284		2941.2	40.8693		2608.1	-0.72278		2608.1	496.3
	2503.46	498.25		2518.93	501.75		2518.93	494.417		2518.93	513.4		2947.11	237.383		2944.16	34.7793		2611.16	1.72406		2611.16	495.85
	2506.56	499.45		2522.03	501.55		2522.03	492.417		2522.03	512.3		2950.06	214.017		2947.11	28.1494		2614.22	1.82111		2614.22	495.85
	2509.65	498.15		2525.12	500.95		2525.12	494.167		2525.12	514.7		2953.01	193.319		2950.06	26.2095		2617.28	0.01831		2617.28	497.35
	2512.75	499.05		2528.21	502.4		2528.21	494.833		2528.21	514.3		2955.96	177.891		2953.01	25.4997		2620.34	1.56561		2620.34	496.25
	2515.84	499.6		2531.29	502.1		2531.29	494		2531.29	512.95		2958.91	164.064		2955.96	25.6899		2623.4	0.8631		2623.4	496.1
	2518.93	499.55		2534.38	501.65		2534.38	493		2534.38	515.2		2961.86	146.607		2958.91	25.1601		2626.46	1.81079		2626.46	495.9
	2522.03	500.8		2537.47	503		2537.47	494.667		2537.47	513.35		2964.81	128.084		2961.86	23.8604		2629.51	6.50867		2629.51	495.5
	2525.12	499		2540.55	502		2540.55	493.083		2540.55	512.6		2967.76	110.93		2964.81	20.5106		2632.57	4.80664		2632.57	495.65
	2528.21	498		2543.64	501.85		2543.64	494.083		2543.64	512.9		2970.7	89.4112		2967.76	17.141		2635.62	-0.29523		2635.62	495.6
	2531.29	499.65		2546.72	500.3		2546.72	491.583		2546.72	514.55		2973.65	75.0276		2970.7	14.0114		2638.68	1.45306		2638.68	495.9
	2534.38	499		2549.8	502.3		2549.8	495.417		2549.8	512.8		2976.59	63.7125		2973.65	10.9619		2641.73	0.00159		2641.73	495.95
	2537.47	498.15		2552.89	502.85		2552.89	494.75		2552.89	514.7		2979.54	48.3658		2976.59	8.73236		2644.78	0.80023		2644.78	496.6
	2540.55	498.2		2555.97	502.7		2555.97	493.417		2555.97	512.35		2982.48	42.3541		2979.54	6.79291		2647.83	2.04901		2647.83	496.7
	2543.64	498.25		2559.05	502.15		2559.05	493		2559.05	513.55		2985.42	33.1442		2982.48	5.63345		2650.88	1.69794		2650.88	496.4
	2546.72	498.8		2562.12	503.1		2562.12	493.917		2562.12	514.4		2988.36	29.9026		2985.42	4.74411		2653.93	5.39709		2653.93	496.1
	2549.8	498.4		2565.2	503.55		2565.2	493		2565.2	513.55		2991.3	25.5959		2988.36	4.51474		2656.98	7.34637		2656.98	497
	2552.89	497.1		2568.28	502.85		2568.28	494.167		2568.28	514.3		2994.24	26.3908		2991.3	3.85544		2660.02	11.8958		2660.02	496.9
	2555.97	497.55		2571.35	504.45		2571.35	493.833		2571.35	513.45		2997.18	17.254		2994.24	4.28619		2663.07	12.6455		2663.07	496.4
	2559.05	498.1		2574.43	503.85		2574.43	494.333		2574.43	513		3000.11	17.152		2997.18	3.017		2666.11	9.44519		2666.11	496.75
	2562.12	499.3		2577.5	504.9		2577.5	494		2577.5	513.75		3003.05	12.7516		3000.11	2.77783		2669.16	3.0451		2669.16	496.05
	2565.2	500.1		2580.57	504.3		2580.57	495		2580.57	516.65		3005.98	11.0194		3003.05	2.23871		2672.2	5.54523		2672.2	497.1
	2568.28	498.75		2583.64	506.65		2583.64	492.833		2583.64	514.55		3008.92	8.12195		3005.98	2.11963		2675.24	1.59546		2675.24	495.9
	2571.35	498.15		2586.71	505.2		2586.71	494		2586.71	514.5		3011.85	8.75934		3008.92	2.84061		2678.28	1.59583		2678.28	496.4
	2574.43	499.2		2589.78	505.95		2589.78	496		2589.78	516.6		3014.78	7.19812		3011.85	2.30161		2681.32	3.79639		2681.32	496.45
	2577.5	498.8		2592.85	505.65		2592.85	493.917		2592.85	514.5		3017.71	3.67163		3014.78	1.50269		2684.36	4.94708		2684.36	497.15
	2580.57	497.6		2595.92	509		2595.92	494.917		2595.92	515		3020.64	3.64667		3017.71	1.22379		2687.39	3.84796		2687.39	496.65
	2583.64	497.6		2598.99	508.1		2598.99	494.083		2598.99	516.2		3023.57	4.18964		3020.64	2.18494		2690.43	4.49902		2690.43	495.9
	2586.71	498.85		2602.05	508.75		2602.05	494.083		2602.05	513.95		3026.5	-0.93268		3023.57	1.62613		2693.47	5.10022		2693.47	496.2
	2589.78	499.8		2605.11	508.75		2605.11	494.417		2605.11	514.4		3029.42	0.54639		3026.5	1.01733		2696.5	5.20154		2696.5	496.8
	2592.85	497.25		2608.18	511.35		2608.18	493.833		2608.18	515.7		3032.35	-1.10663		3029.42	0.66864		2699.53	3.10309		2699.53	496.55
	2595.92	498.45		2611.24	511.65		2611.24	494		2611.24	515.75		3035.27	-1.92493		3032.35	1.16995		2702.57	1.45477		2702.57	495.65
	2598.99	499.5		2614.3	514.05		2614.3	495.583		2614.3	518.1		3038.2	-3.60858		3035.27	1.26135		2705.6	0.00665		2705.6	496.65
	2602.05	497.3		2617.36	518		2617.36	494		2617.36	515.75		3041.12	-1.62433		3038.2	1.02277		2708.63	0.65863		2708.63	495.9
	2605.11	499.05		2620.42	517.55		2620.42	493.333		2620.42	516.35		3044.04	-0.43878		3041.12	0.98425		2711.66	0.71075		2711.66	496.4
	2608.18	498.5		2623.48	520.6		2623.48	494.083		2623.48	515.5		3046.96	-1.91864		3044.04	1.10577		2714.68	0.51312		2714.68	497
	2611.24	499.6		2626.53	524.35		2626.53	494.583		2626.53	516.8		3049.88	-4.83057		3046.96	0.91736		2717.71	-0.33441		2717.71	497.25
	2614.3	497.45		2629.59	526.3		2629.59	493.917		2629.59	515.25		3052.8	-4.30798		3049.88	0.48898		2720.74	-0.13171		2720.74	495.95
	2617.36	499.55		2632.65	532.15		2632.65	496.667		2632.65	516		3055.72	-1.50281		3052.8	0.50064		2723.76	0.22107		2723.76	496.75
	2620.42	499.4		2635.7	535.7		2635.7	493.75		2635.7	518.7		3058.64	0.10883		3055.72	0.41235		2726.79	-1.1759		2726.79	496
	2623.48	498.75		2638.75	545.9		2638.75	494.25		2638.75	517		3061.56	-1.24011		3058.64	0.29413		2729.81	-0.47278		2729.81	496.75
	2626.53	501.15		2641.8	551.2		2641.8	493.917		2641.8	515.45		3064.47	0.24994		3061.56	0.36594		2732.83	-0.11945		2732.83	496.95
	2629.59	499.35		2644.85	561.35		2644.85	495		2644.85	517.65		3067.39	-0.32129		3064.47	-0.02219		2735.85	-0.76599		2735.85	496.15
	2632.65	499.45		2647.9	575.15		2647.9	494.167		2647.9	515.25		3070.3	-2.35419		3067.39	0.10974		2738.87	-0.91235		2738.87	496.85
	2635.7	499.15		2650.95	583.85		2650.95	494.333		2650.95	521.3		3073.21	-0.01569		3070.3	-0.13831		2741.89	0.34149		2741.89	496.4
	2638.75	497.9		2654	600.8		2654	495.417		2654	517.65		3076.12	-0.60608		3073.21	0.21375		2744.91	-2.00845		2744.91	497
	2641.8	499.3		2657.05	611.5		2657.05	495.083		2657.05	517.65		3079.03	1.77454		3076.12	0.31583		2747.93	-2.50851		2747.93	498.7
	2644.85	500.6		2660.09	628.7		2660.09	495.667		2660.09	519.3		3081.94	1.89258		3079.03	-0.27203		2750.95	1.49152		2750.95	496.95
	2647.9	499.05		2663.14	641.1		2663.14	495.25		2663.14	517.8		3084.85	1.68103		3081.94	0.12012		2753.96	1.24176		2753.96	497.25
	2650.95	498.6		2666.18	649.85		2666.18	496.25		2666.18	520.45		3087.76	0.7066		3084.85	-0.13763		2756.98	0.29224		2756.98	497.95
	2654	499.3		2669.23	656		2669.23	494.667		2669.23	519.85		3090.67	3.76904		3087.76	0.14465		2759.99	0.69177		2759.99	497.05
	2657.05	500.95		2672.27	662.05		2672.27	496.333		2672.27	522		3093.57	3.20148		3090.67	-0.23297		2763	0.94153		2763	497
	2660.09	501.25		2675.31	659.7		2675.31	494.667		2675.31	520.75		3096.48	5.37054		3093.57	-0.20056		2766.01	-0.05853		2766.01	497.75
	2663.14	500		2678.35	654.35		2678.35	495.667		2678.35	522		3099.38	5.44281		3096.48	0.1319		2769.02	1.05902		2769.02	497.7
	2666.18	500.05		2681.39	644.15		2681.39	496.667		2681.39	523.05		3102.29	5.85132		3099.38	-0.58557		2772.03	0.36139		2772.03	497.6
	2669.23	499.9		2684.42	639.45		2684.42	496.417		2684.42	522.15		3105.19	5.29614		3102.29	0.147		2775.04	-2.5191		2775.04	497
	2672.27	500.2		2687.46	621.5		2687.46	499		2687.46	522.9		3108.09	8.61041		3105.19	-0.01035		2778.05	-1.6734		2778.05	497.85
	2675.31	500.45		2690.5	606.45		2690.5	498.917		2690.5	524.15		3110.99	8.8941		3108.09	-0.000946045		2781.05	-0.91748		2781.05	498
	2678.35	500.55		2693.53	594.9		2693.53	499.75		2693.53	525.6		3113.89	9.11377		3110.99	0.30728		2784.06	-0.91315		2784.06	497.5
	2681.39	500.95		2696.57	582.05		2696.57	498.75		2696.57	528.1		3116.79	11.9693		3113.89	0.07556		2787.06	0.16528		2787.06	498
	2684.42	501.8		2699.6	572.4		2699.6	499.667		2699.6	528.6		3119.68	12.8273		3116.79	0.19388		2790.07	-0.5274		2790.07	499.1
	2687.46	501.15		2702.63	563.5		2702.63	502.833		2702.63	532		3122.58	12.8876		3119.68	-0.13773		2793.07	-1.20508		2793.07	497.25
	2690.5	500.9		2705.66	554.15		2705.66	503.667		2705.66	534.95		3125.48	14.0837		3122.58	0.38071		2796.07	-0.12299		2796.07	498.65
	2693.53	499.7		2708.69	547.8		2708.69	508		2708.69	538.25		3128.37	16.282		3125.48	0.56918		2799.07	1.86597		2799.07	497.35
	2696.57	500		2711.72	540.1		2711.72	508.917		2711.72	540.85		3131.27	19.2493		3128.37	-0.53232		2802.07	1.51025		2802.07	498.4
	2699.6	501.9		2714.75	536.3		2714.75	510.5		2714.75	545.4		3134.16	19.8186		3131.27	-0.64371		2805.07	-0.24133		2805.07	497.7
	2702.63	500.4		2717.77	531.35		2717.77	511.667		2717.77	547.9		3137.05	24.1233		3134.16	-0.08511		2808.07	0.76056		2808.07	499.8
	2705.66	502.25		2720.8	526.9		2720.8	515.5		2720.8	549.8		3139.94	24.5636		3137.05	0.38358		2811.06	0.86542		2811.06	498.05
	2708.69	503.55		2723.82	523.05		2723.82	516.083		2723.82	549.5		3142.83	24.4058		3139.94	-0.30774		2814.06	2.52277		2814.06	498.85
	2711.72	502.9		2726.85	523.8		2726.85	517.417		2726.85	551.5		3145.72	27.8165		3142.83	-0.08994		2817.05	1.93225		2817.05	498.85
	2714.75	504.15		2729.87	520.2		2729.87	520.25		2729.87	549.05		3148.61	30.4293		3145.72	-0.26205		2820.05	2.99371		2820.05	497.9
	2717.77	504.2		2732.89	516.5		2732.89	516		2732.89	550.95		3151.5	27.2105		3148.61	-0.25415		2823.04	4.50684		2823.04	499.3
	2720.8	505.25		2735.91	514.95		2735.91	516.667		2735.91	547.2		3154.38	31.6935		3151.5	0.51382		2826.03	8.57153		2826.03	499.05
	2723.82	505.65		2738.93	513.05		2738.93	514.75		2738.93	543.9		3157.27	35.4784		3154.38	0.23184		2829.02	9.83771		2829.02	499.55
	2726.85	509.55		2741.95	513.65		2741.95	512.167		2741.95	538.7		3160.15	33.865		3157.27	0.19992		2832.01	13.8051		2832.01	500
	2729.87	510		2744.97	513.25		2744.97	508.75		2744.97	534.7		3163.03	37.1868		3160.15	0.67807		2835	23.4736		2835	499.4
	2732.89	511.95		2747.99	509.4		2747.99	509.75		2747.99	534.35		3165.92	37.8101		3163.03	0.36627		2837.99	34.6933		2837.99	500.75
	2735.91	514.45		2751	510.6		2751	506.917		2751	532.05		3168.8	40.1351		3165.92	0.35449		2840.98	57.764		2840.98	500.75
	2738.93	518.75		2754.02	508.55		2754.02	503.667		2754.02	531.5		3171.68	39.7285		3168.8	0.00275		2843.96	104.286		2843.96	500.75
	2741.95	521.7		2757.03	507.65		2757.03	504.583		2757.03	527.55		3174.56	43.2567		3171.68	1.04111		2846.95	169.158		2846.95	504.75
	2744.97	523.2		2760.04	505.8		2760.04	503.583		2760.04	527.2		3177.44	46.5866		3174.56	-0.000518799		2849.93	212.031		2849.93	505.95
	2747.99	521.9		2763.06	506.75		2763.06	501.083		2763.06	525.5		3180.32	45.018		3177.44	0.58789		2852.91	186.406		2852.91	505.1
	2751	520.25		2766.07	507.75		2766.07	500.25		2766.07	526.15		3183.19	49.3843		3180.32	0.65637		2855.89	121.231		2855.89	502.35
	2754.02	520.1		2769.08	504.85		2769.08	499.417		2769.08	524.75		3186.07	49.9186		3183.19	0.70493		2858.88	75.8061		2858.88	501.6
	2757.03	514.85		2772.09	502.95		2772.09	497.583		2772.09	524.85		3188.94	49.2879		3186.07	0.61346		2861.85	53.9823		2861.85	501.7
	2760.04	512.55		2775.09	505.95		2775.09	497.75		2775.09	523.75		3191.82	50.5919		3188.94	0.0921		2864.83	47.3592		2864.83	500.6
	2763.06	511.6		2778.1	506.1		2778.1	498.083		2778.1	524		3194.69	52.7974		3191.82	0.49075		2867.81	43.3867		2867.81	500.35
	2766.07	509.75		2781.11	503.4		2781.11	497.917		2781.11	523.15		3197.56	54.7043		3194.69	0.66946		2870.79	44.2647		2870.79	500.8
	2769.08	505.9		2784.11	504.1		2784.11	495.25		2784.11	524.65		3200.43	56.2125		3197.56	0.66824		2873.76	36.1433		2873.76	501.15
	2772.09	505.1		2787.12	504.25		2787.12	496.583		2787.12	525.1		3203.31	59.989		3200.43	0.87704		2876.74	39.3724		2876.74	501.35
	2775.09	504.05		2790.12	504.65		2790.12	496.167		2790.12	524.25		3206.17	56.7999		3203.31	0.08582		2879.71	44.852		2879.71	502.65
	2778.1	503.85		2793.12	504.8		2793.12	496.583		2793.12	525.45		3209.04	61.5789		3206.17	1.01437		2882.69	50.3321		2882.69	501.2
	2781.11	503.8		2796.12	504.1		2796.12	495		2796.12	526.85		3211.91	59.9594		3209.04	0.483		2885.66	56.6627		2885.66	503.3
	2784.11	503.3		2799.12	503.8		2799.12	494.583		2799.12	526.45		3214.78	62.041		3211.91	1.00168		2888.63	54.4437		2888.63	503.75
	2787.12	501.8		2802.12	503.05		2802.12	496.417		2802.12	525.2		3217.64	62.9573		3214.78	1.36038		2891.6	57.0252		2891.6	501.8
	2790.12	502.3		2805.12	502.85		2805.12	496.917		2805.12	529.55		3220.51	63.3749		3217.64	0.77917		2894.57	58.0071		2894.57	503.7
	2793.12	502.65		2808.12	502.65		2808.12	496.583		2808.12	529.05		3223.37	68.2938		3220.51	0.94794		2897.54	55.8894		2897.54	503.9
	2796.12	501.6		2811.11	503		2811.11	495.083		2811.11	529.65		3226.24	67.4806		3223.37	0.6568		2900.5	54.0222		2900.5	503.5
	2799.12	499.75		2814.11	501.65		2814.11	494.417		2814.11	531.3		3229.1	68.2687		3226.24	0.64572		2903.47	55.9552		2903.47	503.35
	2802.12	500		2817.1	501.4		2817.1	494.917		2817.1	534.15		3231.96	68.2913		3229.1	0.98465		2906.44	58.9887		2906.44	504.25
	2805.12	501.5		2820.09	501.75		2820.09	495.417		2820.09	534		3234.82	73.6484		3231.96	0.72363		2909.4	70.8725		2909.4	502.95
	2808.12	499.4		2823.09	502.25		2823.09	494.583		2823.09	536.85		3237.68	73.8401		3234.82	0.51266		2912.36	87.5066		2912.36	504.15
	2811.11	500.25		2826.08	502.5		2826.08	495.417		2826.08	537.85		3240.54	76.4664		3237.68	1.21176		2915.33	116.441		2915.33	504.85
	2814.11	500.55		2829.07	501.1		2829.07	495.083		2829.07	542.1		3243.39	81.0939		3240.54	0.73087		2918.29	150.576		2918.29	507.2
	2817.1	499.75		2832.06	502.1		2832.06	494		2832.06	546.65		3246.25	74.8558		3243.39	1.19003		2921.25	171.261		2921.25	508.4
	2820.09	500.35		2835.05	501.55		2835.05	496		2835.05	552.3		3249.11	80.6856		3246.25	1.04926		2924.21	156.097		2924.21	507.1
	2823.09	499.1		2838.03	502.5		2838.03	494.75		2838.03	561.95		3251.96	80.6165		3249.11	0.83847		2927.17	130.083		2927.17	506.8
	2826.08	500.1		2841.02	501.35		2841.02	494.333		2841.02	576.45		3254.81	79.6486		3251.96	1.1778		2930.12	129.669		2930.12	506.85
	2829.07	501.2		2844	501.1		2844	495.333		2844	602.55		3257.67	76.4152		3254.81	0.75711		2933.08	164.255		2933.08	507.9
	2832.06	500.35		2846.99	502.35		2846.99	495		2846.99	643		3260.52	76.8162		3257.67	0.89648		2936.04	183.442		2936.04	508.45
	2835.05	500.9		2849.97	500.65		2849.97	494.917		2849.97	677.4		3263.37	78.4517		3260.52	1.67593		2938.99	157.379		2938.99	508.2
	2838.03	500.65		2852.95	501.8		2852.95	495.25		2852.95	700.7		3266.22	75.9217		3263.37	1.0954		2941.94	105.566		2941.94	508.35
	2841.02	500.9		2855.94	501.15		2855.94	497.083		2855.94	704.6		3269.07	77.1594		3266.22	1.5549		2944.9	73.4036		2944.9	509
	2844	500.55		2858.92	499.95		2858.92	494.417		2858.92	708.1		3271.92	78.465		3269.07	1.21445		2947.85	47.7413		2947.85	505.7
	2846.99	501.5		2861.9	500.65		2861.9	494.083		2861.9	702.65		3274.77	78.4716		3271.92	0.86404		2950.8	37.1794		2950.8	506.8
	2849.97	501.4		2864.87	500.1		2864.87	494.583		2864.87	702.05		3277.61	82.1793		3274.77	1.00369		2953.75	28.6678		2953.75	505.9
	2852.95	499.35		2867.85	499.95		2867.85	493.5		2867.85	694.75		3280.46	80.3547		3277.61	1.43338		2956.7	24.4564		2956.7	506.6
	2855.94	501.65		2870.83	500.2		2870.83	494.667		2870.83	703.25		3283.3	85.2646		3280.46	0.54312		2959.65	19.2952		2959.65	507.35
	2858.92	501.65		2873.8	501.65		2873.8	493.917		2873.8	712.05		3286.15	82.5088		3283.3	1.33286		2962.59	16.6843		2962.59	506.7
	2861.9	500.8		2876.78	501.1		2876.78	494.583		2876.78	712.15		3288.99	84.6543		3286.15	1.61267		2965.54	11.9236		2965.54	506
	2864.87	500		2879.75	500.6		2879.75	494.333		2879.75	712.45		3291.83	87.5007		3288.99	1.14252		2968.48	11.6132		2968.48	506.7
	2867.85	500.65		2882.73	502.15		2882.73	494.5		2882.73	708.25		3294.67	85.9482		3291.83	1.12244		2971.43	9.50299		2971.43	508.7
	2870.83	500.2		2885.7	500.95		2885.7	494.5		2885.7	710		3297.51	87.7968		3294.67	1.49237		2974.37	8.04297		2974.37	508
	2873.8	501.25		2888.67	502.1		2888.67	494.5		2888.67	714.1		3300.35	84.6797		3297.51	1.16235		2977.31	4.98328		2977.31	508.25
	2876.78	500.55		2891.64	501.65		2891.64	493		2891.64	718.4		3303.19	84.897		3300.35	0.79239		2980.25	6.67377		2980.25	508.25
	2879.75	499.5		2894.61	499.35		2894.61	494.917		2894.61	720.75		3306.03	86.6487		3303.19	0.94244		2983.19	4.2644		2983.19	509.75
	2882.73	500.9		2897.57	501.1		2897.57	496.333		2897.57	720.55		3308.86	88.0348		3306.03	1.39252		2986.13	4.95532		2986.13	509.35
	2885.7	501.95		2900.54	500.55		2900.54	495.833		2900.54	719.2		3311.7	86.4553		3308.86	1.41269		2989.07	1.34644		2989.07	511.2
	2888.67	501.15		2903.51	500.7		2903.51	494.833		2903.51	721.9		3314.53	92.1768		3311.7	1.65286		2992.01	4.08777		2992.01	510.3
	2891.64	502.25		2906.47	501.45		2906.47	494.167		2906.47	721.05		3317.37	86.7993		3314.53	1.63312		2994.95	2.32935		2994.95	510.5
	2894.61	501.2		2909.44	500.95		2909.44	495.083		2909.44	716.2		3320.2	85.3229		3317.37	1.32339		2997.88	2.62115		2997.88	511
	2897.57	500.25		2912.4	500		2912.4	493.583		2912.4	710.3		3323.03	88.4808		3320.2	0.72369		3000.82	1.21307		3000.82	511.3
	2900.54	502.25		2915.36	500.85		2915.36	494.75		2915.36	708.7		3325.86	92.9731		3323.03	0.95407		3003.75	2.15527		3003.75	513.25
	2903.51	502.45		2918.32	500.75		2918.32	493.417		2918.32	705.25		3328.69	90.9665		3325.86	1.14444		3006.68	1.3476		3006.68	511.65
	2906.47	500.75		2921.28	499.85		2921.28	494.5		2921.28	694.35		3331.52	91.6608		3328.69	1.76492		3009.61	0.54016		3009.61	513.15
	2909.44	501.8		2924.24	500.85		2924.24	496.5		2924.24	689.8		3334.35	90.9562		3331.52	1.1554		3012.55	1.83295		3012.55	513.65
	2912.4	501.7		2927.2	500.5		2927.2	493		2927.2	688.75		3337.18	93.0859		3334.35	0.75592		3015.47	0.02582		3015.47	514.55
	2915.36	501.4		2930.16	500.15		2930.16	495.167		2930.16	686.35		3340	95.6168		3337.18	1.70651		3018.4	1.31903		3018.4	514.55
	2918.32	501.5		2933.11	499.2		2933.11	493.667		2933.11	682.4		3342.83	96.1152		3340	1.48712		3021.33	-0.78766		3021.33	515.2
	2921.28	502		2936.07	498.85		2936.07	493.917		2936.07	681.2		3345.66	96.6481		3342.83	1.07779		3024.26	0.90588		3024.26	516
	2924.24	502.25		2939.02	499.9		2939.02	494.167		2939.02	673.35		3348.48	98.6819		3345.66	1.00848		3027.18	1.44958		3027.18	517.55
	2927.2	501.4		2941.97	501.25		2941.97	495.75		2941.97	657		3351.3	97.5167		3348.48	1.96924		3030.11	0.14349		3030.11	517.2
	2930.16	502.4		2944.93	500.4		2944.93	494.167		2944.93	636.95		3354.12	102.986		3351.3	1.69003		3033.03	-1.11243		3033.03	518.35
	2933.11	501.9		2947.88	499.25		2947.88	495.083		2947.88	621.05		3356.94	104.323		3354.12	1.08087		3035.96	0.33185		3035.96	518.1
	2936.07	501.55		2950.83	499		2950.83	495.167		2950.83	607.8		3359.76	104.861		3356.94	1.45175		3038.88	-0.62372		3038.88	518.45
	2939.02	502.05		2953.78	500.05		2953.78	495.333		2953.78	602.6		3362.58	102.466		3359.76	1.43268		3041.8	1.92084		3041.8	519.7
	2941.97	501.85		2956.73	499.3		2956.73	494.25		2956.73	601.4		3365.4	102.84		3362.58	1.51364		3044.72	1.06567		3044.72	520.15
	2944.93	504.2		2959.67	499.75		2959.67	494.917		2959.67	603.35		3368.22	104.381		3365.4	1.41464		3047.64	-0.33936		3047.64	519.6
	2947.88	501.3		2962.62	499.8		2962.62	493.417		2962.62	602.65		3371.04	108.623		3368.22	1.93573		3050.56	-1.59424		3050.56	522.15
	2950.83	500.75		2965.57	500.9		2965.57	495.583		2965.57	597.45		3373.85	106.899		3371.04	1.61682		3053.48	-0.94885		3053.48	522.95
	2953.78	502.25		2968.51	499.9		2968.51	495		2968.51	588.15		3376.67	109.243		3373.85	1.84793		3056.39	1.94659		3056.39	521.85
	2956.73	501.65		2971.46	499.1		2971.46	494.167		2971.46	576.95		3379.48	105.155		3376.67	1.69916		3059.31	-1.90771		3059.31	524.65
	2959.67	502.55		2974.4	499.35		2974.4	496.833		2974.4	567.2		3382.29	109.968		3379.48	1.74039		3062.22	-0.12158		3062.22	524.3
	2962.62	502.1		2977.34	499.6		2977.34	493.667		2977.34	562.5		3385.11	112.315		3382.29	1.35165		3065.14	-0.13519		3065.14	526.75
	2965.57	502.25		2980.28	498.6		2980.28	495.167		2980.28	556.9		3387.92	114.43		3385.11	1.80301		3068.05	-1.74847		3068.05	528.5
	2968.51	501.1		2983.22	500.05		2983.22	495.667		2983.22	554.85		3390.73	115.213		3387.92	1.11438		3070.96	0.03851		3070.96	529.05
	2971.46	503.45		2986.16	498.45		2986.16	495.667		2986.16	549.45		3393.54	118.73		3390.73	1.57581		3073.87	-0.02423		3073.87	527.55
	2974.4	502.45		2989.1	500.2		2989.1	495.333		2989.1	548.8		3396.34	120.215		3393.54	1.92728		3076.78	-1.23669		3076.78	529.65
	2977.34	502.2		2992.03	499.1		2992.03	495.167		2992.03	550.6		3399.15	120.167		3396.34	1.99881		3079.69	2.00116		3079.69	530.65
	2980.28	500.35		2994.97	499.45		2994.97	496.667		2994.97	549.05		3401.96	122.088		3399.15	2.05038		3082.6	-0.86078		3082.6	529.3
	2983.22	503.65		2997.91	499.9		2997.91	496.167		2997.91	548.9		3404.76	127.576		3401.96	1.73203		3085.51	0.27753		3085.51	531.85
	2986.16	502.9		3000.84	499.8		3000.84	494.417		3000.84	545.2		3407.57	129.131		3404.76	1.14365		3088.41	0.26611		3088.41	534.8
	2989.1	501.55		3003.77	499		3003.77	497.417		3003.77	548.25		3410.37	129.921		3407.57	2.18539		3091.32	-0.79504		3091.32	532.05
	2992.03	501.65		3006.71	499.6		3006.71	494.083		3006.71	547.5		3413.18	129.879		3410.37	2.15717		3094.22	-0.85596		3094.22	533.85
	2994.97	501.3		3009.64	499.3		3009.64	494.75		3009.64	546.8		3415.98	126.772		3413.18	1.56897		3097.12	1.88336		3097.12	536.5
	2997.91	502.9		3012.57	499.95		3012.57	494.25		3012.57	547.7		3418.78	130.965		3415.98	1.38083		3100.03	1.57294		3100.03	539.4
	3000.84	502.2		3015.5	498.25		3015.5	494.25		3015.5	546.35		3421.58	130.826		3418.78	1.85275		3102.93	0.41272		3102.93	537.2
	3003.77	502.5		3018.43	498.8		3018.43	497		3018.43	546.65		3424.38	129.388		3421.58	1.78473		3105.83	0.8028		3105.83	540.3
	3006.71	501.65		3021.35	499.55		3021.35	495.917		3021.35	549.4		3427.18	129.818		3424.38	1.60675		3108.73	2.74298		3108.73	539.55
	3009.64	502.1		3024.28	499.25		3024.28	496.25		3024.28	549.85		3429.98	132.516		3427.18	1.19882		3111.63	1.38348		3111.63	541.7
	3012.57	501.55		3027.21	499.8		3027.21	495.083		3027.21	549.25		3432.77	131.682		3429.98	1.43097		3114.52	1.82416		3114.52	540.5
	3015.5	502.05		3030.13	498.15		3030.13	495.417		3030.13	549.8		3435.57	126.282		3432.77	2.29315		3117.42	1.1651		3117.42	544.15
	3018.43	503.3		3033.05	499.55		3033.05	495.25		3033.05	549.8		3438.36	126.383		3435.57	1.29538		3120.32	1.20618		3120.32	545.25
	3021.35	501.9		3035.98	498.95		3035.98	497.833		3035.98	551.35		3441.16	125.086		3438.36	2.0177		3123.21	1.64752		3123.21	546.9
	3024.28	502.95		3038.9	499.05		3038.9	494		3038.9	550.6		3443.95	123.522		3441.16	2.09006		3126.11	2.3891		3126.11	547.55
	3027.21	501.7		3041.82	499.4		3041.82	496.833		3041.82	551.65		3446.74	125.961		3443.95	1.30246		3129	1.58087		3129	549.55
	3030.13	502.05		3044.74	500		3044.74	496.5		3044.74	551		3449.54	127.3		3446.74	1.38495		3131.89	1.82281		3131.89	550.3
	3033.05	502.05		3047.66	498.75		3047.66	496.417		3047.66	553.75		3452.33	128.573		3449.54	1.07745		3134.78	1.46503		3134.78	552.9
	3035.98	502.3		3050.58	499		3050.58	495.833		3050.58	553.8		3455.12	124.948		3452.33	1.41003		3137.67	1.9574		3137.67	552.85
	3038.9	502.95		3053.49	498.8		3053.49	496		3053.49	554.9		3457.91	120.025		3455.12	1.77271		3140.56	4.59991		3140.56	555.55
	3041.82	504.7		3056.41	500.15		3056.41	494.75		3056.41	555.65		3460.69	122.135		3457.91	1.84537		3143.45	3.64264		3143.45	556.35
	3044.74	504.1		3059.33	499.2		3059.33	494.25		3059.33	556.55		3463.48	119.881		3460.69	0.92816		3146.34	3.53564		3146.34	556.7
	3047.66	502.45		3062.24	499.95		3062.24	496.833		3062.24	556.95		3466.27	120.294		3463.48	1.47098		3149.22	4.12872		3149.22	557.35
	3050.58	503		3065.15	498.85		3065.15	496.667		3065.15	558.4		3469.05	118.575		3466.27	1.36389		3152.11	2.32208		3152.11	560.65
	3053.49	504.35		3068.07	498.2		3068.07	497.333		3068.07	559.5		3471.84	117.691		3469.05	0.83685		3154.99	3.91565		3154.99	559.85
	3056.41	501.8		3070.98	500.05		3070.98	496.5		3070.98	561.55		3474.62	116.941		3471.84	1.64987		3157.88	3.55933		3157.88	562.6
	3059.33	502.4		3073.89	498.75		3073.89	496.167		3073.89	562.85		3477.4	112.159		3474.62	1.14294		3160.76	3.30322		3160.76	564.2
	3062.24	502.8		3076.8	499.7		3076.8	496.75		3076.8	562.35		3480.18	114.712		3477.4	1.14612		3163.64	4.0473		3163.64	567.1
	3065.15	503.35		3079.71	499.5		3079.71	497.917		3079.71	563.7		3482.96	110.633		3480.18	1.32938		3166.52	3.44159		3166.52	566.75
	3068.07	503.25		3082.61	498.7		3082.61	497.417		3082.61	563.3		3485.74	112.289		3482.96	1.17267		3169.4	3.63605		3169.4	568.7
	3070.98	502.5		3085.52	499.7		3085.52	495.917		3085.52	568.45		3488.52	111.879		3485.74	1.05606		3172.28	4.83063		3172.28	570.5
	3073.89	502.55		3088.43	498.5		3088.43	498.083		3088.43	567.7		3491.3	109.804		3488.52	1.25949		3175.16	5.32538		3175.16	570
	3076.8	503.15		3091.33	499.95		3091.33	496.583		3091.33	565.6		3494.08	111.697		3491.3	0.73303		3178.04	4.52039		3178.04	571.35
	3079.71	503.2		3094.24	499		3094.24	496.917		3094.24	569.9		3496.86	107.825		3494.08	1.08664		3180.91	3.2655		3180.91	574
	3082.61	503.5		3097.14	499.95		3097.14	497.833		3097.14	567.25		3499.63	106.988		3496.86	0.69031		3183.79	6.26086		3183.79	575.85
	3085.52	502.55		3100.04	498.45		3100.04	496		3100.04	572.35		3502.41	107.619		3499.63	1.0441		3186.66	5.60638		3186.66	574.15
	3088.43	502.2		3102.94	498.85		3102.94	495.417		3102.94	573.4		3505.18	102.118		3502.41	0.77792		3189.54	3.302		3189.54	576.65
	3091.33	503.35		3105.84	498.95		3105.84	497.167		3105.84	573.2		3507.95	101.651		3505.18	0.50183		3192.41	4.14789		3192.41	581.5
	3094.24	502.1		3108.74	499.65		3108.74	497.333		3108.74	577.45		3510.73	101.32		3507.95	1.23587		3195.28	5.89392		3195.28	580.35
	3097.14	502.35		3111.64	499.55		3111.64	497.5		3111.64	577.5		3513.5	98.6901		3510.73	1.02994		3198.15	6.29004		3198.15	578.5
	3100.04	502.7		3114.54	499.6		3114.54	497.833		3114.54	576.45		3516.27	96.4285		3513.5	0.65417		3201.02	5.6864		3201.02	581.85
	3102.94	503.65		3117.43	497.75		3117.43	498.75		3117.43	577.1		3519.04	90.7352		3516.27	0.48846		3203.89	3.98291		3203.89	582.65
	3105.84	502.15		3120.33	498.75		3120.33	497.333		3120.33	580.65		3521.8	93.5768		3519.04	0.30283		3206.76	5.5296		3206.76	582.25
	3108.74	503.6		3123.22	500.25		3123.22	499.25		3123.22	584.9		3524.57	87.9201		3521.8	0.43732		3209.63	4.82648		3209.63	584.8
	3111.64	503.7		3126.12	499.35		3126.12	497.917		3126.12	583.7		3527.34	86.5984		3524.57	0.37192		3212.49	5.32349		3212.49	584.35
	3114.54	502.2		3129.01	499.9		3129.01	499.167		3129.01	586.05		3530.11	85.9451		3527.34	0.43658		3215.36	4.57068		3215.36	585.1
	3117.43	504.4		3131.9	499.35		3131.9	500.167		3131.9	588.2		3532.87	85.2936		3530.11	0.49142		3218.22	6.51801		3218.22	586.55
	3120.33	503		3134.79	498.05		3134.79	499.083		3134.79	591.5		3535.63	84.3438		3532.87	0.19632		3221.09	6.41553		3221.09	586.8
	3123.22	503.05		3137.68	499.7		3137.68	498.083		3137.68	592.2		3538.4	83.596		3535.63	0.07135		3223.95	5.56323		3223.95	590.8
	3126.12	504.8		3140.57	499.6		3140.57	498.833		3140.57	594.6		3541.16	78.2832		3538.4	0.5965		3226.81	6.16101		3226.81	589.35
	3129.01	503.95		3143.46	498.8		3143.46	500.75		3143.46	594.45		3543.92	76.2725		3541.16	0.82178		3229.67	6.35907		3229.67	590.5
	3131.9	504.85		3146.35	499.1		3146.35	500.917		3146.35	597.25		3546.68	74.4302		3543.92	0.32718		3232.53	4.80719		3232.53	590.85
	3134.79	504		3149.23	500.05		3149.23	499.167		3149.23	599.7		3549.44	72.99		3546.68	0.49274		3235.39	5.35553		3235.39	593.15
	3137.68	502.85		3152.12	498.85		3152.12	499.333		3152.12	600.05		3552.2	73.852		3549.44	0.06839		3238.25	3.90399		3238.25	591.65
	3140.57	502.9		3155	499.65		3155	499.917		3155	601		3554.96	70.616		3552.2	0.36423		3241.1	7.00262		3241.1	596.1
	3143.46	504.2		3157.89	499.85		3157.89	499.75		3157.89	605.9		3557.72	69.8487		3554.96	0.41022		3243.96	6.15143		3243.96	593.55
	3146.35	504.45		3160.77	500.45		3160.77	499.833		3160.77	604.95		3560.47	88.6171		3557.72	0.76636		3246.82	5.75037		3246.82	595.35
	3149.23	503.5		3163.65	500		3163.65	499.917		3163.65	609.95		3563.23	143.721		3560.47	0.88263		3249.67	5.89954		3249.67	595.2
	3152.12	504.45		3166.53	499.1		3166.53	500.833		3166.53	611.35		3565.98	127.861		3563.23	2.71915		3252.52	4.8988		3252.52	596
	3155	505		3169.41	499.25		3169.41	499.083		3169.41	610.95		3568.74	75.3359		3565.98	2.99579		3255.38	6.94824		3255.38	598.1
	3157.89	504.5		3172.29	498.65		3172.29	500.917		3172.29	616.05		3571.49	58.7805		3568.74	0.39264		3258.23	7.19781		3258.23	595.35
	3160.77	503.95		3175.17	500.85		3175.17	502.167		3175.17	616.45		3574.24	56.9941		3571.49	0.39972		3261.08	7.44757		3261.08	594.9
	3163.65	504.65		3178.05	500.7		3178.05	499.917		3178.05	615.15		3576.99	55.0438		3574.24	-0.43301		3263.93	5.89752		3263.93	596.9
	3166.53	504.4		3180.92	500.85		3180.92	500.917		3180.92	621.75		3579.74	56.3629		3576.99	0.11453		3266.78	6.39758		3266.78	596.5
	3169.41	503.3		3183.8	500.05		3183.8	500.333		3183.8	625.2		3582.49	50.6846		3579.74	0.35233		3269.62	6.9978		3269.62	595.9
	3172.29	503.2		3186.67	502.5		3186.67	502.5		3186.67	626.6		3585.24	48.2761		3582.49	0.01035		3272.47	6.29828		3272.47	600.15
	3175.17	504.65		3189.54	501.7		3189.54	502.917		3189.54	624.45		3587.99	46.7372		3585.24	0.06866		3275.32	5.34882		3275.32	597.3
	3178.05	504.05		3192.42	502.45		3192.42	502.833		3192.42	627.75		3590.73	50.0681		3587.99	-0.03265		3278.16	7.39954		3278.16	599.85
	3180.92	504.95		3195.29	504		3195.29	501.833		3195.29	629.5		3593.48	46.2023		3590.73	-0.03369		3281.01	5.80042		3281.01	602.05
	3183.8	504.5		3198.16	503.7		3198.16	501.333		3198.16	632.6		3596.23	41.3399		3593.48	0.32568		3283.85	7.15143		3283.85	600.65
	3186.67	503.4		3201.03	504.55		3201.03	503		3201.03	634.85		3598.97	42.1477		3596.23	-0.15454		3286.69	6.10266		3286.69	597.05
	3189.54	506.15		3203.9	505.5		3203.9	502.333		3203.9	634.35		3601.71	40.0925		3598.97	-0.13434		3289.53	7.80402		3289.53	599.25
	3192.42	503.4		3206.76	506.7		3206.76	502.5		3206.76	636.6		3604.46	38.8746		3601.71	0.4664		3292.38	5.50549		3292.38	597.8
	3195.29	505.3		3209.63	508.35		3209.63	505.667		3209.63	639.4		3607.2	39.6273		3604.46	0.04773		3295.21	7.55719		3295.21	599.5
	3198.16	503.45		3212.5	508.25		3212.5	503.417		3212.5	638		3609.94	36.2176		3607.2	0.08969		3298.05	9.05908		3298.05	601.35
	3201.03	505.55		3215.36	507.25		3215.36	503.667		3215.36	639.9		3612.68	32.7125		3609.94	-0.31754		3300.89	7.61102		3300.89	601.95
	3203.9	504.75		3218.23	507.95		3218.23	502.833		3218.23	641		3615.42	31.8787		3612.68	-0.00388		3303.73	8.7132		3303.73	601.7
	3206.76	504.45		3221.09	506.85		3221.09	502.333		3221.09	643.8		3618.15	29.0166		3615.42	0.0759		3306.56	5.66553		3306.56	601.75
	3209.63	504.7		3223.95	505.65		3223.95	503.583		3223.95	644.8		3620.89	30.4266		3618.15	-0.1839		3309.4	6.86804		3309.4	603.35
	3212.5	504.45		3226.81	502		3226.81	502.417		3226.81	645.25		3623.63	30.7422		3620.89	0.03687		3312.23	7.67065		3312.23	602.05
	3215.36	503.85		3229.67	503.25		3229.67	504.583		3229.67	649.8		3626.36	27.2639		3623.63	0.33817		3315.07	7.07349		3315.07	603.2
	3218.23	504.5		3232.53	499.7		3232.53	505.667		3232.53	648.25		3629.1	24.7253		3626.36	0.39014		3317.9	5.77643		3317.9	603.8
	3221.09	505.25		3235.39	501.15		3235.39	503.75		3235.39	650.2		3631.83	23.8605		3629.1	0.2229		3320.73	5.37964		3320.73	602.25
	3223.95	506.1		3238.25	501.4		3238.25	504.417		3238.25	652.65		3634.57	23.7366		3631.83	-0.29343		3323.56	7.68292		3323.56	603.5
	3226.81	504.75		3241.11	499.7		3241.11	503.917		3241.11	654		3637.3	22.921		3634.57	-0.11862		3326.39	8.28638		3326.39	604.45
	3229.67	505.05		3243.96	500.8		3243.96	506.917		3243.96	654.5		3640.03	20.0144		3637.3	0.24756		3329.22	6.69006		3329.22	603.55
	3232.53	505.3		3246.82	499.2		3246.82	506.833		3246.82	655.55		3642.76	17.7178		3640.03	0.01559		3332.05	7.7439		3332.05	607.55
	3235.39	506.6		3249.67	501.4		3249.67	504.417		3249.67	656.15		3645.49	17.7988		3642.76	0.29617		3334.88	6.49786		3334.88	601.55
	3238.25	504.25		3252.52	500.1		3252.52	504.917		3252.52	657.5		3648.22	13.359		3645.49	-0.35214		3337.7	8.15204		3337.7	606.15
	3241.11	505.35		3255.38	497.75		3255.38	505.083		3255.38	659.65		3650.95	13.8665		3648.22	0.02243		3340.53	7.35638		3340.53	606.85
	3243.96	505.45		3258.23	498.9		3258.23	506.833		3258.23	656.8		3653.67	12.3567		3650.95	0.23468		3343.35	8.3609		3343.35	610.25
	3246.82	505.4		3261.08	499		3261.08	505.917		3261.08	657.9		3656.4	11.0323		3653.67	0.27505		3346.17	4.16553		3346.17	604.8
	3249.67	505.45		3263.93	498.65		3263.93	504.75		3263.93	657.25		3659.12	5.36359		3656.4	-0.12698		3349	6.32037		3349	607.9
	3252.52	504.75		3266.78	498.85		3266.78	503.5		3266.78	661.3		3661.85	4.98846		3659.12	0.34277		3351.82	6.62543		3351.82	609.2
	3255.38	505.55		3269.62	499.6		3269.62	505.167		3269.62	656.5		3664.57	6.58063		3661.85	0.233		3354.64	7.28064		3354.64	611.85
	3258.23	506.2		3272.47	497.9		3272.47	505.083		3272.47	658.8		3667.29	3.85065		3664.57	-0.43625		3357.46	5.836		3357.46	607.05
	3261.08	504.7		3275.32	498.1		3275.32	504.917		3275.32	660.25		3670.02	1.48279		3667.29	0.24509		3360.28	6.94159		3360.28	607.5
	3263.93	505.9		3278.16	498.95		3278.16	504.167		3278.16	659.45		3672.74	1.57837		3670.02	-0.23297		3363.1	7.84729		3363.1	609.75
	3266.78	507.05		3281.01	497.6		3281.01	504.75		3281.01	660.8		3675.46	0.15955		3672.74	0.49979		3365.91	6.90326		3365.91	610.7
	3269.62	507.3		3283.85	498.75		3283.85	506.5		3283.85	664.55		3678.18	-1.27856		3675.46	-0.31653		3368.73	7.45935		3368.73	609.7
	3272.47	507.2		3286.69	497.65		3286.69	503.583		3286.69	665.75		3680.89	1.28729		3678.18	0.00827		3371.55	7.21564		3371.55	611.65
	3275.32	508.4		3289.53	499.1		3289.53	506.083		3289.53	664.15		3683.61	2.73785		3680.89	-0.11557		3374.36	7.12207		3374.36	613
	3278.16	506.65		3292.37	498.8		3292.37	505		3292.37	658.7		3686.33	-0.67572		3683.61	0.18246		3377.17	7.22876		3377.17	611.5
	3281.01	506.7		3295.21	499.5		3295.21	504.333		3295.21	661.9		3689.04	0.59204		3686.33	-0.24692		3379.99	6.68567		3379.99	614.55
	3283.85	505.6		3298.05	498.15		3298.05	504.833		3298.05	667.15		3691.76	0.91986		3689.04	0.06766		3382.8	6.19269		3382.8	615.4
	3286.69	505.9		3300.89	498		3300.89	505.25		3300.89	664.1		3694.47	0.9342		3691.76	0.00989		3385.61	7.29993		3385.61	614.45
	3289.53	506		3303.73	498.3		3303.73	505.75		3303.73	666.75		3697.19	2.93317		3694.47	0.11755		3388.42	9.35736		3388.42	611.55
	3292.37	506.65		3306.56	499.15		3306.56	505.583		3306.56	665.3		3699.9	3.63861		3697.19	-0.05304		3391.23	8.61499		3391.23	612.65
	3295.21	505.5		3309.4	497.1		3309.4	505.583		3309.4	668.65		3702.61	1.30865		3699.9	0.09189		3394.04	8.92279		3394.04	614.7
	3298.05	504.95		3312.23	498.3		3312.23	505.167		3312.23	666.35		3705.32	1.88977		3702.61	0.29944		3396.84	6.38086		3396.84	615.8
	3300.89	506		3315.06	500.2		3315.06	507.417		3315.06	663.95		3708.03	0.91656		3705.32	-0.19318		3399.65	9.08911		3399.65	616.95
	3303.73	506.65		3317.9	496.95		3317.9	503.75		3317.9	671		3710.74	1.42407		3708.03	0.50436		3402.46	6.49756		3402.46	614.35
	3306.56	507.7		3320.73	498.7		3320.73	506.333		3320.73	670.25		3713.45	-0.71906		3710.74	-0.39786		3405.26	8.65619		3405.26	617.6
	3309.4	505.15		3323.56	498.55		3323.56	504.25		3323.56	671.3		3716.16	0.05664		3713.45	0.46017		3408.06	8.01514		3408.06	616.75
	3312.23	507.2		3326.39	498.1		3326.39	505.667		3326.39	665.2		3718.86	1.18781		3716.16	-0.1315		3410.87	7.02417		3410.87	613.25
	3315.06	507.05		3329.22	497.7		3329.22	506.417		3329.22	670.45		3721.57	-2.12061		3718.86	0.00714		3413.67	6.43347		3413.67	616
	3317.9	506.25		3332.04	498.15		3332.04	507.167		3332.04	673.35		3724.27	-3.06177		3721.57	-0.37387		3416.47	7.29303		3416.47	612.25
	3320.73	505.35		3334.87	499.95		3334.87	506.333		3334.87	671.9		3726.98	-0.49182		3724.27	0.27551		3419.27	7.3028		3419.27	615.05
	3323.56	506.35		3337.7	499.55		3337.7	505.333		3337.7	674.4		3729.68	-2.65961		3726.98	-0.23474		3422.07	8.36273		3422.07	615.95
	3326.39	505		3340.52	499.2		3340.52	506.667		3340.52	677.65		3732.38	1.40265		3729.68	-0.04449		3424.87	8.62292		3424.87	617.15
	3329.22	505.95		3343.35	497.25		3343.35	505.167		3343.35	675.45		3735.08	0.85046		3732.38	-0.03375		3427.67	7.68335		3427.67	617.85
	3332.04	506.9		3346.17	498.05		3346.17	507		3346.17	681.05		3737.78	-1.43353		3735.08	-0.25247		3430.46	9.19403		3430.46	615.7
	3334.87	506.7		3348.99	497.25		3348.99	505.417		3348.99	676.9		3740.48	-1.33331		3737.78	0.11954		3433.26	9.90497		3433.26	615.2
	3337.7	506.7		3351.81	496.85		3351.81	506.25		3351.81	677.5		3743.18	-0.19183		3740.48	0.0318		3436.05	7.41614		3436.05	615.55
	3340.52	506.7		3354.63	498.05		3354.63	506.917		3354.63	679		3745.88	2.43182		3743.18	0.06387		3438.85	8.52753		3438.85	614.85
	3343.35	505.1		3357.45	498.95		3357.45	503.75		3357.45	682.85		3748.58	2.09332		3745.88	0.26566		3441.64	8.93921		3441.64	614.85
	3346.17	507.7		3360.27	497.7		3360.27	507.083		3360.27	683.4		3751.27	0.85956		3748.58	-0.49252		3444.43	6.10114		3444.43	614.45
	3348.99	509.3		3363.09	497.5		3363.09	504.083		3363.09	681.05		3753.97	0.23083		3751.27	-0.19067		3447.22	8.26331		3447.22	612.85
	3351.81	506.8		3365.91	497.45		3365.91	507.917		3365.91	683.75		3756.66	0.44073		3753.97	0.52127		3450.01	7.77576		3450.01	617.6
	3354.63	508.7		3368.72	499.5		3368.72	504.167		3368.72	684.05		3759.36	-0.5769		3756.66	0.21323		3452.8	7.18854		3452.8	612.5
	3357.45	505		3371.54	499.05		3371.54	506.667		3371.54	683.75		3762.05	1.21136		3759.36	0.12527		3455.59	8.1015		3455.59	610.65
	3360.27	508.3		3374.35	498.65		3374.35	504.75		3374.35	685.7		3764.74	-0.1604		3762.05	-0.20267		3458.38	7.16479		3458.38	611.5
	3363.09	507.6		3377.17	497.4		3377.17	508.583		3377.17	687.15		3767.43	0.04144		3764.74	0.30948		3461.17	8.02844		3461.17	613.45
	3365.91	507.45		3379.98	498.75		3379.98	505.833		3379.98	685.85		3770.12	0.4704		3767.43	-0.66837		3463.95	8.14227		3463.95	611.8
	3368.72	506.8		3382.79	497.05		3382.79	506		3382.79	690.65		3772.81	-0.00146		3770.12	0.2439		3466.74	7.50647		3466.74	609.3
	3371.54	506.9		3385.6	497.05		3385.6	507.417		3385.6	688.8		3775.5	1.7337		3772.81	-0.13382		3469.52	7.67096		3469.52	608.65
	3374.35	507.85		3388.41	500.1		3388.41	508.25		3388.41	691.9		3778.19	0.77649		3775.5	-0.32147		3472.31	6.08582		3472.31	607.5
	3377.17	508		3391.22	497.7		3391.22	507		3391.22	689.7		3780.88	-0.20581		3778.19	0.24094		3475.09	6.50092		3475.09	604.25
	3379.98	506.95		3394.03	498.55		3394.03	507.417		3394.03	694.65		3783.56	1.88757		3780.88	0.25342		3477.87	6.61646		3477.87	605.05
	3382.79	507.05		3396.84	498.35		3396.84	505.167		3396.84	696.2		3786.25	0.3576		3783.56	0.00595		3480.65	5.43225		3480.65	605.15
	3385.6	506.55		3399.64	496.9		3399.64	509.833		3399.64	692.35		3788.93	0.80975		3786.25	-0.19165		3483.43	7.74841		3483.43	603.05
	3388.41	508.1		3402.45	498		3402.45	507.083		3402.45	700		3791.62	-0.16968		3788.93	0.12027		3486.21	7.41498		3486.21	600.85
	3391.22	507.05		3405.25	498.45		3405.25	505		3405.25	698.95		3794.3	-1.21381		3791.62	-0.45773		3488.99	6.73187		3488.99	603
	3394.03	507.8		3408.06	497.75		3408.06	508.917		3408.06	697.95		3796.98	0.17737		3794.3	0.16422		3491.76	6.29913		3491.76	598.5
	3396.84	507.45		3410.86	497.9		3410.86	507.333		3410.86	700.45		3799.66	0.93719		3796.98	0.28595		3494.54	6.86682		3494.54	597.2
	3399.64	507.95		3413.66	498		3413.66	509.583		3413.66	704.4		3802.34	-0.43427		3799.66	-0.05228		3497.32	4.685		3497.32	597.1
	3402.45	508.15		3416.46	499.85		3416.46	507.333		3416.46	707.3		3805.02	-0.1369		3802.34	0.19952		3500.09	5.50348		3500.09	593.4
	3405.25	507.75		3419.26	499.15		3419.26	506.5		3419.26	703.55		3807.7	0.6958		3805.02	-0.1286		3502.87	4.72247		3502.87	595
	3408.06	506.45		3422.06	497.6		3422.06	509.25		3422.06	700.15		3810.38	-0.50537		3807.7	-0.18668		3505.64	5.89185		3505.64	593.15
	3410.86	507.3		3424.86	497.9		3424.86	507.583		3424.86	701.6		3813.06	-0.04944		3810.38	0.17529		3508.41	6.11176		3508.41	588.95
	3413.66	507.95		3427.66	498.1		3427.66	508.083		3427.66	702.25		3815.73	1.50836		3813.06	0.34732		3511.18	5.33215		3511.18	588.3
	3416.46	509.3		3430.45	498.2		3430.45	507.833		3430.45	699		3818.41	0.00153		3815.73	-0.53058		3513.95	4.40302		3513.95	586
	3419.26	507.9		3433.25	497.55		3433.25	506.833		3433.25	701.85		3821.08	0.06342		3818.41	0.18152		3516.72	5.42444		3516.72	586.1
	3422.06	507.15		3436.04	499.25		3436.04	506.75		3436.04	699.4		3823.76	-0.80597		3821.08	0.12372		3519.49	4.54639		3519.49	585.25
	3424.86	508.9		3438.84	498.05		3438.84	507.667		3438.84	701.95		3826.43	1.49353		3823.76	0.32596		3522.26	5.46893		3522.26	581.75
	3427.66	507.95		3441.63	498.9		3441.63	510.833		3441.63	698.85		3829.1	-1.00482		3826.43	-0.39172		3525.02	1.59204		3525.02	580.6
	3430.45	508.05		3444.42	500.5		3444.42	507.667		3444.42	702.3		3831.77	-0.20093		3829.1	-0.08939		3527.79	3.81586		3527.79	579.95
	3433.25	507.55		3447.21	498.3		3447.21	509.917		3447.21	702.25		3834.44	0.87201		3831.77	0.31302		3530.55	4.19031		3530.55	578.7
	3436.04	507.85		3450	498		3450	508.5		3450	700.8		3837.11	0.18073		3834.44	-0.0545		3533.32	3.16541		3533.32	576.4
	3438.84	508.1		3452.79	497		3452.79	507.083		3452.79	697.95		3839.78	-0.60815		3837.11	0.01801		3536.08	1.69128		3536.08	574.2
	3441.63	508.15		3455.58	498.8		3455.58	509.417		3455.58	698.3		3842.45	1.4389		3839.78	0.28061		3538.84	3.61792		3538.84	576.8
	3444.42	509.55		3458.37	498.15		3458.37	505.75		3458.37	698.15		3845.12	-0.3114		3842.45	-0.11676		3541.61	2.79547		3541.61	572.3
	3447.21	509		3461.16	498.9		3461.16	509.5		3461.16	696.85		3847.78	0.80762		3845.12	-0.20404		3544.37	1.57379		3544.37	570.95
	3450	508.3		3463.94	496.95		3463.94	508.667		3463.94	695.35		3850.45	0.22949		3847.78	0.34872		3547.13	2.8031		3547.13	569.4
	3452.79	508.8		3466.73	501		3466.73	514.667		3466.73	699.7		3853.11	11.9876		3850.45	0.09155		3549.89	4.53345		3549.89	569.8
	3455.58	509.6		3469.51	497.95		3469.51	507.167		3469.51	687.4		3855.78	-0.88464		3853.11	1.35446		3552.64	6.11481		3552.64	568.55
	3458.37	508.45		3472.29	497.75		3472.29	506.25		3472.29	689.8		3858.44	-1.08704		3855.78	-0.09259		3555.4	2.34741		3555.4	565.65
	3461.16	510.2		3475.08	497.3		3475.08	506.917		3475.08	683.4		3861.1	-0.71954		3858.44	0.33044		3558.16	2.23132		3558.16	565.6
	3463.94	510.05		3477.86	498.7		3477.86	508.417		3477.86	688.9		3863.76	-0.08197		3861.1	0.28354		3560.91	2.26666		3560.91	562.55
	3466.73	516.05		3480.64	498		3480.64	507.5		3480.64	684.25		3866.43	1.52582		3863.76	0.31668		3563.67	2.10345		3563.67	563.45
	3469.51	508.75		3483.42	499.9		3483.42	508.083		3483.42	682.9		3869.08	-0.12933		3866.43	-0.54007		3566.42	2.492		3566.42	560.55
	3472.29	508.05		3486.2	497.9		3486.2	505.5		3486.2	683.2		3871.74	-1.04736		3869.08	-0.50677		3569.17	2.53247		3569.17	561.7
	3475.08	510.15		3488.98	497.75		3488.98	507.917		3488.98	679.95		3874.4	-0.86365		3871.74	0.2366		3571.93	1.27515		3571.93	556.4
	3477.86	508.9		3491.75	496.45		3491.75	505		3491.75	679.05		3877.06	0.22113		3874.4	0.06891		3574.68	1.42029		3574.68	557.5
	3480.64	506.75		3494.53	499.05		3494.53	508.417		3494.53	674.4		3879.72	-1.55969		3877.06	-0.04877		3577.43	0.4184		3577.43	552.25
	3483.42	509		3497.3	497.9		3497.3	506.167		3497.3	672.25		3882.37	-1.1394		3879.72	-0.10635		3580.18	1.01996		3580.18	552.4
	3486.2	511.55		3500.08	496.5		3500.08	504.917		3500.08	671.85		3885.03	0.24854		3882.37	0.33612		3582.93	-0.57428		3582.93	551.75
	3488.98	509.65		3502.85	498.5		3502.85	504.917		3502.85	667.8		3887.68	1.30084		3885.03	-0.19135		3585.67	-0.11328		3585.67	552.9
	3491.75	509.15		3505.63	499.05		3505.63	505.833		3505.63	670.45		3890.33	-1.01538		3887.68	0.21124		3588.42	0.85474		3588.42	550.45
	3494.53	509.55		3508.4	498.8		3508.4	503.5		3508.4	663.3		3892.98	1.40277		3890.33	-0.46625		3591.17	-0.97699		3591.17	547.95
	3497.3	509.1		3511.17	497.05		3511.17	505.583		3511.17	662.55		3895.64	0.45526		3892.98	0.45605		3593.91	-1.29932		3593.91	547.45
	3500.08	509.9		3513.94	497.45		3513.94	505.417		3513.94	658.7		3898.29	-0.49121		3895.64	-0.06161		3596.66	0.39331		3596.66	544.15
	3502.85	508.35		3516.71	498.5		3516.71	505.167		3516.71	658.7		3900.94	0.93011		3898.29	0.02081		3599.4	0.7149		3599.4	543.35
	3505.63	511.8		3519.48	499.95		3519.48	504.25		3519.48	656.65		3903.59	-0.2475		3900.94	-0.18671		3602.14	-0.83942		3602.14	546.1
	3508.4	510.8		3522.24	497.75		3522.24	505.583		3522.24	655.45		3906.23	1.34259		3903.59	0.01523		3604.88	0.13367		3604.88	541.55
	3511.17	510.8		3525.01	498.4		3525.01	503.667		3525.01	651.65		3908.88	-0.06622		3906.23	0.31711		3607.62	-0.93628		3607.62	542.85
	3513.94	510.8		3527.78	499.75		3527.78	506.167		3527.78	645.8		3911.53	-0.77393		3908.88	-0.30099		3610.36	0.10748		3610.36	541.7
	3516.71	509		3530.54	498.3		3530.54	503.917		3530.54	644.75		3914.17	1.07861		3911.53	-0.06952		3613.1	-1.1214		3613.1	541.5
	3519.48	511.6		3533.31	500.3		3533.31	504.75		3533.31	643.9		3916.82	1.06555		3914.17	0.51187		3615.84	0.16846		3615.84	539.2
	3522.24	510.25		3536.07	499.75		3536.07	503.5		3536.07	642		3919.46	1.38684		3916.82	0.11243		3618.58	1.26361		3618.58	536.8
	3525.01	511.05		3538.83	496.55		3538.83	504.667		3538.83	638.6		3922.11	-0.65753		3919.46	-0.27695		3621.31	1.21173		3621.31	536.4
	3527.78	510.1		3541.59	500.15		3541.59	504.917		3541.59	639.9		3924.75	-0.96735		3922.11	-0.00629		3624.05	1.36328		3624.05	534.5
	3530.54	510.4		3544.35	498.25		3544.35	503.583		3544.35	635.65		3927.39	1.05719		3924.75	-0.24557		3626.79	0.41901		3626.79	532
	3533.31	510.3		3547.11	497.75		3547.11	503.333		3547.11	632.05		3930.03	-1.28381		3927.39	0.24515		3629.52	0.28003		3629.52	532.15
	3536.07	510.4		3549.87	498.45		3549.87	503.5		3549.87	630.25		3932.67	-0.42383		3930.03	0.21594		3632.25	0.84796		3632.25	533.2
	3538.83	510.45		3552.63	497.75		3552.63	502.5		3552.63	629.85		3935.31	-0.26263		3932.67	-0.27338		3634.98	-1.3244		3634.98	528.55
	3541.59	511.75		3555.39	497.9		3555.39	502.333		3555.39	627		3937.95	-0.06708		3935.31	-0.1828		3637.72	-0.1817		3637.72	528.6
	3544.35	510.45		3558.14	497.6		3558.14	502.667		3558.14	624.4		3940.59	-0.20367		3937.95	0.44781		3640.45	-0.9101		3640.45	528.1
	3547.11	509.45		3560.9	498.35		3560.9	502.25		3560.9	626.05		3943.22	-0.17249		3940.59	-0.15155		3643.18	1.06299		3643.18	527.05
	3549.87	511.6		3563.65	500.2		3563.65	505.167		3563.65	639.55		3945.86	-0.1402		3943.22	-0.21085		3645.9	-0.84131		3645.9	526.1
	3552.63	512.15		3566.41	500.2		3566.41	504.917		3566.41	661.9		3948.49	1.65985		3945.86	-0.49008		3648.63	-1.54483		3648.63	523.45
	3555.39	510.5		3569.16	498.2		3569.16	505.333		3569.16	639.65		3951.13	0.52777		3948.49	0.38821		3651.36	1.51685		3651.36	522.55
	3558.14	509.6		3571.91	497.7		3571.91	500.833		3571.91	615.8		3953.76	2.0968		3951.13	0.11652		3654.09	1.04694		3654.09	522.85
	3560.9	510.55		3574.66	498.55		3574.66	502		3574.66	608.4		3956.39	-1.33905		3953.76	0.0549		3656.81	-0.71667		3656.81	520.3
	3563.65	508.85		3577.41	497.9		3577.41	500.75		3577.41	610.55		3959.02	-1.1745		3956.39	-0.08667		3659.54	1.01257		3659.54	518.3
	3566.41	510.25		3580.16	496.9		3580.16	502.833		3580.16	604.85		3961.66	-0.54224		3959.02	-0.25818		3662.26	2.15527		3662.26	516.9
	3569.16	510.85		3582.91	499.95		3582.91	502.417		3582.91	602.05		3964.29	-0.34216		3961.66	0.58032		3664.98	-0.04956		3664.98	515.7
	3571.91	510.05		3585.66	497.85		3585.66	503		3585.66	601.6		3966.92	2.62579		3964.29	0.03894		3667.7	-1.70148		3667.7	514.05
	3574.66	512		3588.41	498.9		3588.41	501.333		3588.41	599.75		3969.54	-1.30518		3966.92	-0.06247		3670.43	-0.89993		3670.43	511.45
	3577.41	511.25		3591.15	497.55		3591.15	501.667		3591.15	600.3		3972.17	-0.53632		3969.54	-0.09378		3673.15	0.80582		3673.15	512.6
	3580.16	510.65		3593.9	498.75		3593.9	501		3593.9	595.35		3974.8	0.39374		3972.17	-0.01508		3675.87	1.01392		3675.87	510.75
	3582.91	511.95		3596.64	498.2		3596.64	502		3596.64	595.95		3977.43	0.62488		3974.8	-0.53632		3678.58	-1.92505		3678.58	510.8
	3585.66	511.05		3599.38	498.15		3599.38	499.833		3599.38	592.6		3980.05	-0.6095		3977.43	0.23248		3681.3	1.64291		3681.3	509.75
	3588.41	512.85		3602.13	496.65		3602.13	500.083		3602.13	588.45		3982.68	0.9906		3980.05	0.41132		3684.02	-0.52945		3684.02	507.4
	3591.15	512.95		3604.87	499.05		3604.87	500.25		3604.87	589		3985.3	-0.07483		3982.68	-0.34979		3686.73	-1.23676		3686.73	507.45
	3593.9	512.4		3607.61	498.05		3607.61	501.25		3607.61	586.8		3987.92	0.09418		3985.3	-0.15118		3689.45	-0.66516		3689.45	505.65
	3596.64	512.5		3610.35	497.85		3610.35	501.5		3610.35	584.75		3990.54	0.4978		3987.92	0.56747		3692.16	0.54034		3692.16	505.95
	3599.38	511.65		3613.09	497.65		3613.09	498.417		3613.09	580.15		3993.17	1.23584		3990.54	-0.18381		3694.88	0.94577		3694.88	504.75
	3602.13	510.55		3615.83	497.25		3615.83	497.583		3615.83	581.4		3995.79	-0.49158		3993.17	0.45496		3697.59	0.44891		3697.59	504.55
	3604.87	510.6		3618.56	499.05		3618.56	501.167		3618.56	581.9		3998.41	-2.29163		3995.79	-0.18625		3700.3	-0.2562		3700.3	504.25
	3607.61	511.7		3621.3	498.95		3621.3	498.75		3621.3	577.25		4001.02	-1.35779		3998.41	0.09262		3703.01	1.13757		3703.01	500.9
	3610.35	513.3		3624.04	498.55		3624.04	499.5		3624.04	578		4003.64	2.1438		4001.02	-0.04849		3705.72	1.02017		3705.72	502.85
	3613.09	512.35		3626.77	497.2		3626.77	499.833		3626.77	575.1		4006.26	0.71301		4003.64	0.15045		3708.43	0.60403		3708.43	502.05
	3615.83	511.95		3629.5	497.1		3629.5	499.417		3629.5	572.35		4008.88	-2.05621		4006.26	-0.52054		3711.14	0.28934		3711.14	502.4
	3618.56	511.95		3632.24	498.25		3632.24	501.167		3632.24	571.7		4011.49	-0.09113		4008.88	0.08847		3713.85	0.32617		3713.85	501.15
	3621.3	511.7		3634.97	497.8		3634.97	497.667		3634.97	567.8		4014.11	-1.59161		4011.49	0.27756		3716.56	-0.53528		3716.56	502
	3624.04	511.35		3637.7	498.3		3637.7	498.167		3637.7	565.35		4016.72	-0.49115		4014.11	-0.01331		3719.26	-0.29477		3719.26	502.35
	3626.77	510.7		3640.43	498.15		3640.43	499.167		3640.43	562.6		4019.33	1.44171		4016.72	-0.08417		3721.97	-2.1521		3721.97	500.2
	3629.5	511.15		3643.16	498.85		3643.16	498.667		3643.16	566.15		4021.95	0.99023		4019.33	0.03503		3724.67	-0.25696		3724.67	499.65
	3632.24	511.55		3645.89	499.65		3645.89	499.25		3645.89	561.8		4024.56	0.47321		4021.95	0.7243		3727.37	-0.40884		3727.37	500.55
	3634.97	512.15		3648.62	496.7		3648.62	497.75		3648.62	560.5		4027.17	0.45721		4024.56	0.02359		3730.08	0.6427		3730.08	499
	3637.7	511.7		3651.34	498.25		3651.34	498.083		3651.34	556.5		4029.78	0.9422		4027.17	0.03293		3732.78	-0.60156		3732.78	500.35
	3640.43	511.5		3654.07	498.1		3654.07	497.167		3654.07	554.6		4032.39	-0.47162		4029.78	-0.7977		3735.48	1.70947		3735.48	499.25
	3643.16	513		3656.8	499.55		3656.8	499.75		3656.8	551.8		4035	0.61548		4032.39	-0.55975		3738.18	-0.27255		3738.18	499.45
	3645.89	513.05		3659.52	498		3659.52	498.083		3659.52	551.6		4037.6	0.67029		4035	-0.15176		3740.88	-0.04492		3740.88	499.55
	3648.62	511.7		3662.24	498.2		3662.24	496.167		3662.24	548.7		4040.21	1.99286		4037.6	0.52625		3743.58	-0.55225		3743.58	498.7
	3651.34	511.2		3664.97	498.35		3664.97	497.667		3664.97	546.35		4042.82	0.18311		4040.21	0.56433		3746.27	1.98209		3746.27	498.2
	3654.07	512.35		3667.69	496.8		3667.69	496.583		3667.69	547		4045.42	1.37433		4042.82	-0.23755		3748.97	1.2114		3748.97	499
	3656.8	511.85		3670.41	497.8		3670.41	496.5		3670.41	543.9		4048.03	-0.63831		4045.42	-0.04938		3751.67	-0.40829		3751.67	499.55
	3659.52	512.7		3673.13	497.35		3673.13	497.583		3673.13	541.5		4050.63	0.34882		4048.03	0.04886		3754.36	-0.32684		3754.36	498.7
	3662.24	512.75		3675.85	497.9		3675.85	498.333		3675.85	537.85		4053.23	0.27032		4050.63	0.11716		3757.06	-0.64426		3757.06	496.95
	3664.97	513.55		3678.57	497.45		3678.57	494.583		3678.57	535.2		4055.84	-0.24048		4053.23	0.36548		3759.75	0.38962		3759.75	498.7
	3667.69	513.7		3681.29	498.5		3681.29	496.667		3681.29	535.9		4058.44	1.48309		4055.84	-0.13614		3762.44	1.4249		3762.44	498.5
	3670.41	512.65		3684	498.1		3684	496.833		3684	534.4		4061.04	2.40778		4058.44	0.22229		3765.13	-0.53827		3765.13	497.15
	3673.13	512.25		3686.72	498.3		3686.72	496.5		3686.72	532.55		4063.64	-1.73334		4061.04	0.000762939		3767.82	-0.89969		3767.82	499.1
	3675.85	512.9		3689.43	497.7		3689.43	497.25		3689.43	530.2		4066.24	-0.44		4063.64	0.21927		3770.51	-0.50922		3770.51	497.7
	3678.57	512.7		3692.15	496.8		3692.15	495.833		3692.15	529.5		4068.83	0.82111		4066.24	0.01788		3773.2	0.33344		3773.2	498
	3681.29	512.6		3694.86	497.35		3694.86	495.5		3694.86	529.15		4071.43	1.74976		4068.83	-0.19373		3775.89	-0.37137		3775.89	498.15
	3684	511.2		3697.58	497.3		3697.58	496		3697.58	528.5		4074.03	1.14624		4071.43	-0.31622		3778.58	0.22668		3778.58	497.2
	3686.72	512.75		3700.29	495.2		3700.29	496.25		3700.29	527.15		4076.62	-0.52301		4074.03	-0.38873		3781.27	-0.67679		3781.27	497.55
	3689.43	512.8		3703	498.55		3703	494.583		3703	525.8		4079.22	1.20874		4076.62	-0.5213		3783.95	-0.18164		3783.95	497.5
	3692.15	512.55		3705.71	497.9		3705.71	495.417		3705.71	523.7		4081.81	0.34161		4079.22	-0.21384		3786.64	0.61646		3786.64	497.8
	3694.86	512.05		3708.42	497		3708.42	496.167		3708.42	523.6		4084.41	0.00873		4081.81	0.2937		3789.32	-0.332		3789.32	497.7
	3697.58	513.8		3711.13	498.65		3711.13	495.917		3711.13	521.65		4087	1.94366		4084.41	-0.1087		3792	0.94711		3792	497.35
	3700.29	512.85		3713.83	498		3713.83	495.667		3713.83	524.8		4089.59	0.4129		4087	0.11896		3794.69	-1.17624		3794.69	496.1
	3703	511.1		3716.54	497.45		3716.54	496		3716.54	520.8		4092.18	1.18311		4089.59	0.34662		3797.37	0.10126		3797.37	497.15
	3705.71	514.25		3719.25	496.65		3719.25	496		3719.25	521.45		4094.77	-1.01227		4092.18	0.3244		3800.05	1.47964		3800.05	495.95
	3708.42	513.6		3721.95	497.55		3721.95	495		3721.95	520.85		4097.36	0.62671		4094.77	-0.16779		3802.73	0.15894		3802.73	495.95
	3711.13	512.65		3724.66	499.1		3724.66	495.25		3724.66	520.5		4099.95	1.66669		4097.36	0.20007		3805.41	0.63928		3805.41	498.05
	3713.83	516.1		3727.36	497.55		3727.36	494.167		3727.36	518.5		4102.54	-1.12555		4099.95	0.21799		3808.09	0.22067		3808.09	498.5
	3716.54	515.2		3730.06	498.1		3730.06	495.417		3730.06	518.05		4105.13	0.44977		4102.54	0.22598		3810.76	1.15326		3810.76	496.2
	3719.25	514.4		3732.76	497.15		3732.76	496.083		3732.76	518.85		4107.71	0.05951		4105.13	-0.09601		3813.44	-1.01285		3813.44	497.05
	3721.95	514.1		3735.46	497.4		3735.46	495.083		3735.46	518.3		4110.3	0.57031		4107.71	-0.31793		3816.12	0.17245		3816.12	496.65
	3724.66	513.7		3738.16	498.65		3738.16	494.917		3738.16	518.15		4112.88	1.04883		4110.3	0.16022		3818.79	-0.39072		3818.79	497.4
	3727.36	512.9		3740.86	498.5		3740.86	495		3740.86	516.95		4115.47	-0.27161		4112.88	0.15842		3821.47	-1.10217		3821.47	496.85
	3730.06	515.45		3743.56	497.35		3743.56	495.417		3743.56	517.7		4118.05	1.27563		4115.47	0.15665		3824.14	-0.36166		3824.14	497.05
	3732.76	516.45		3746.26	497.9		3746.26	494.667		3746.26	516.65		4120.63	0.1239		4118.05	0.4249		3826.81	1.23099		3826.81	498.85
	3735.46	514		3748.96	498.6		3748.96	497.25		3748.96	515.55		4123.21	-0.22675		4120.63	-0.36676		3829.48	-0.47385		3829.48	497.45
	3738.16	515.6		3751.65	497.45		3751.65	495.167		3751.65	516.2		4125.79	1.54352		4123.21	0.03165		3832.15	-0.47574		3832.15	496.75
	3740.86	515.4		3754.35	497.95		3754.35	493.917		3754.35	516.5		4128.37	0.14197		4125.79	0.41006		3834.82	1.59155		3834.82	497.2
	3743.56	514.75		3757.04	497.85		3757.04	494.167		3757.04	515.85		4130.95	0.17371		4128.37	0.03851		3837.49	-0.19073		3837.49	496.6
	3746.26	513.7		3759.73	498.65		3759.73	495.417		3759.73	516.7		4133.53	-2.19342		4130.95	-0.17294		3840.16	1.12735		3840.16	497.05
	3748.96	513.95		3762.43	497.8		3762.43	493.583		3762.43	516.75		4136.11	1.04041		4133.53	0.23563		3842.83	0.04587		3842.83	497.6
	3751.65	516.25		3765.12	497.6		3765.12	494.083		3765.12	515.4		4138.68	-1.59137		4136.11	-0.04575		3845.5	0.36484		3845.5	497.45
	3754.35	514.25		3767.81	498.4		3767.81	494.583		3767.81	515.2		4141.26	-1.15753		4138.68	-0.0571		3848.16	-0.66574		3848.16	498.7
	3757.04	515.25		3770.5	496.75		3770.5	495		3770.5	514.4		4143.84	-1.59344		4141.26	-0.08838		3850.83	-0.49582		3850.83	497
	3759.73	514.4		3773.19	497.45		3773.19	494.75		3773.19	514.25		4146.41	1.30304		4143.84	-0.06961		3853.49	0.42453		3853.49	496.8
	3762.43	514.2		3775.88	496.6		3775.88	494.833		3775.88	515.35		4148.98	0.33392		4146.41	0.18918		3856.15	-0.85461		3856.15	497.1
	3765.12	514.45		3778.56	496.95		3778.56	495.25		3778.56	514.65		4151.56	0.93274		4148.98	0.66806		3858.82	-0.08319		3858.82	496.95
	3767.81	515.55		3781.25	498.4		3781.25	494.667		3781.25	515.25		4154.13	0.46594		4151.56	0.66696		3861.48	2.1882		3861.48	497.1
	3770.5	516.95		3783.94	497.2		3783.94	495		3783.94	514.65		4156.7	-0.53503		4154.13	0.0459		3864.14	-0.84283		3864.14	497.05
	3773.19	515.15		3786.62	498.5		3786.62	493.667		3786.62	516		4159.27	-1.00635		4156.7	0.3949		3866.8	-0.82339		3866.8	498.05
	3775.88	516.6		3789.31	498.35		3789.31	494.75		3789.31	514.75		4161.84	-0.87659		4159.27	0.2739		3869.46	-1.00351		3869.46	497
	3778.56	515.1		3791.99	497.3		3791.99	494.667		3791.99	512.85		4164.41	0.98767		4161.84	0.16299		3872.12	1.06686		3872.12	496.4
	3781.25	515.25		3794.67	497.85		3794.67	494.583		3794.67	512.9		4166.98	-1.48022		4164.41	-0.0379		3874.78	-0.21228		3874.78	496.7
	3783.94	516.1		3797.35	497.55		3797.35	493.917		3797.35	514.4		4169.55	0.38635		4166.98	-0.24872		3877.43	-0.19086		3877.43	497.75
	3786.62	518.45		3800.03	496.75		3800.03	493.667		3800.03	514.2		4172.11	0.15405		4169.55	-0.3595		3880.09	1.03113		3880.09	496.6
	3789.31	514.8		3802.71	498		3802.71	494.333		3802.71	514.3		4174.68	1.5896		4172.11	0.18973		3882.74	1.85364		3882.74	496.95
	3791.99	516.8		3805.39	497.15		3805.39	493.833		3805.39	513.3		4177.24	0.69287		4174.68	0.11902		3885.4	-0.1232		3885.4	497.15
	3794.67	514.75		3808.07	496		3808.07	494.083		3808.07	512.75		4179.81	0.16394		4177.24	-0.21164		3888.05	-0.44943		3888.05	495.9
	3797.35	516.45		3810.75	496.6		3810.75	493.25		3810.75	513.3		4182.37	-1.23053		4179.81	0.29773		3890.7	0.97501		3890.7	497.2
	3800.03	514.4		3813.43	499.9		3813.43	493.833		3813.43	514.5		4184.93	0.0094		4182.37	-0.13284		3893.36	0.25015		3893.36	497.65
	3802.71	516.3		3816.1	498.65		3816.1	494.333		3816.1	511.85		4187.5	-0.0965		4184.93	-0.06335		3896.01	-0.37396		3896.01	496.85
	3805.39	514		3818.78	497.95		3818.78	494.917		3818.78	511.9		4190.06	-0.57202		4187.5	-0.27383		3898.66	-0.29733		3898.66	495.7
	3808.07	516.8		3821.45	498.95		3821.45	495.833		3821.45	513.5		4192.62	0.94934		4190.06	-0.1543		3901.31	-0.16983		3901.31	496.1
	3810.75	516.85		3824.12	497.95		3824.12	493.75		3824.12	512.55		4195.18	0.87201		4192.62	-0.02469		3903.96	0.15851		3903.96	497
	3813.43	516.25		3826.8	498		3826.8	496.083		3826.8	513.45		4197.74	0.5625		4195.18	0.59494		3906.6	-0.41217		3906.6	497.2
	3816.1	517.1		3829.47	498.35		3829.47	494.417		3829.47	513		4200.29	2.98755		4197.74	0.42462		3909.25	0.76816		3909.25	496.9
	3818.78	518		3832.14	497.2		3832.14	493.333		3832.14	511.5		4202.85	1.04712		4200.29	0.30435		3911.9	0.24957		3911.9	498.1
	3821.45	515.7		3834.81	497.2		3834.81	495.167		3834.81	513.35		4205.41	0.57458		4202.85	0.21411		3914.54	-0.81784		3914.54	496.75
	3824.12	516.95		3837.48	498.75		3837.48	494.25		3837.48	512.85		4207.96	1.33649		4205.41	-0.02606		3917.19	0.01605		3917.19	496.65
	3826.8	517.2		3840.15	496.85		3840.15	495.333		3840.15	511.4		4210.52	1.99963		4207.96	-0.07635		3919.83	0.42877		3919.83	498.25
	3829.47	516.2		3842.81	496.75		3842.81	494.833		3842.81	512.2		4213.07	-0.63611		4210.52	0.16342		3922.47	0.39178		3922.47	496.45
	3832.14	517.5		3845.48	498.5		3845.48	494.167		3845.48	511.7		4215.63	2.19598		4213.07	-0.12677		3925.12	-0.94492		3925.12	497.2
	3834.81	517		3848.15	497.8		3848.15	496.5		3848.15	514.4		4218.18	1.62921		4215.63	-0.46692		3927.76	0.21866		3927.76	496.95
	3837.48	517.1		3850.81	499.4		3850.81	496.5		3850.81	512.7		4220.73	1.39697		4218.18	0.17294		3930.4	1.28253		3930.4	497.8
	3840.15	516.05		3853.48	498.45		3853.48	493.917		3853.48	512.55		4223.28	0.63245		4220.73	0.45288		3933.04	0.14673		3933.04	497.15
	3842.81	518.7		3856.14	497.15		3856.14	493.667		3856.14	512.5		4225.83	4.30243		4223.28	-0.01712		3935.68	0.86124		3935.68	497.75
	3845.48	517.55		3858.8	498.05		3858.8	493.75		3858.8	511.75		4228.38	1.84015		4225.83	-0.10712		3938.32	-0.67395		3938.32	496.15
	3848.15	519.4		3861.46	497.6		3861.46	493.833		3861.46	513.6		4230.93	0.57898		4228.38	-0.34705		3940.95	-1.2088		3940.95	496.45
	3850.81	518.25		3864.13	497.1		3864.13	493.5		3864.13	512.05		4233.48	2.08557		4230.93	0.04306		3943.59	0.70667		3943.59	497.95
	3853.48	516.9		3866.79	498.75		3866.79	494.75		3866.79	511.45		4236.03	4.22668		4233.48	-0.13678		3946.22	-0.0275		3946.22	497
	3856.14	517.4		3869.45	498.75		3869.45	493.833		3869.45	510.9		4238.57	2.63544		4236.03	-0.42661		3948.86	-0.91132		3948.86	497.45
	3858.8	517.85		3872.1	498.7		3872.1	494.667		3872.1	512.65		4241.12	2.71198		4238.57	0.28226		3951.49	0.05524		3951.49	497.35
	3861.46	517.35		3874.76	499.3		3874.76	493.917		3874.76	511.45		4243.66	2.55627		4241.12	-0.06885		3954.13	0.72214		3954.13	497.4
	3864.13	515.4		3877.42	498.5		3877.42	493.25		3877.42	511.05		4246.21	0.30164		4243.66	0.02011		3956.76	0.33945		3956.76	497.7
	3866.79	516.5		3880.07	497.8		3880.07	495.667		3880.07	511.95		4248.75	3.74805		4246.21	0.30908		3959.39	-0.89285		3959.39	497.7
	3869.45	519.3		3882.73	498.25		3882.73	493.333		3882.73	511.4		4251.29	2.42889		4248.75	-0.49188		3962.02	0.17523		3962.02	496.4
	3872.1	518.3		3885.38	498.3		3885.38	492.417		3885.38	512.95		4253.84	3.71075		4251.29	0.3772		3964.65	-0.95624		3964.65	496.75
	3874.76	519.05		3888.04	498.6		3888.04	494.333		3888.04	512.1		4256.38	2.92706		4253.84	0.22632		3967.28	-0.7373		3967.28	497.8
	3877.42	517.9		3890.69	498.4		3890.69	494.833		3890.69	512.55		4258.92	3.77777		4256.38	-0.22452		3969.91	1.13214		3969.91	496.5
	3880.07	518.85		3893.34	497.5		3893.34	494.417		3893.34	511.5		4261.46	6.56274		4258.92	-0.05533		3972.54	0.65201		3972.54	495.75
	3882.73	518.7		3895.99	497.5		3895.99	493.417		3895.99	511.25		4264	3.61554		4261.46	0.31393		3975.16	0.57239		3975.16	496.2
	3885.38	517.7		3898.64	499.4		3898.64	493.167		3898.64	511.8		4266.53	5.93597		4264	0.38324		3977.79	0.14328		3977.79	497.2
	3888.04	517.3		3901.29	498.05		3901.29	494.167		3901.29	511.45		4269.07	6.29083		4266.53	-0.10742		3980.42	0.51471		3980.42	497.05
	3890.69	518.85		3903.94	498.4		3903.94	494.75		3903.94	511.2		4271.61	6.78003		4269.07	-0.13803		3983.04	0.13666		3983.04	495.7
	3893.34	517.95		3906.59	499.25		3906.59	494.083		3906.59	511.9		4274.14	7.6369		4271.61	0.02139		3985.66	0.50919		3985.66	496.95
	3895.99	517.1		3909.24	498.75		3909.24	494.667		3909.24	511.75		4276.68	6.92822		4274.14	-0.30914		3988.29	-1.06766		3988.29	497.9
	3898.64	520.25		3911.88	498.95		3911.88	494.583		3911.88	512.9		4279.21	8.52051		4276.68	0.20038		3990.91	0.7561		3990.91	497.2
	3901.29	519.5		3914.53	497.9		3914.53	492.833		3914.53	511.3		4281.75	8.98053		4279.21	0.35992		3993.53	1.53055		3993.53	496.7
	3903.94	518.2		3917.17	498.8		3917.17	494		3917.17	512		4284.28	8.70825		4281.75	0.70953		3996.15	-0.79431		3996.15	497
	3906.59	520.8		3919.82	497.35		3919.82	495.083		3919.82	512.1		4286.81	9.83691		4284.28	0.14917		3998.77	0.83157		3998.77	497.8
	3909.24	519.45		3922.46	499.25		3922.46	495.083		3922.46	511.45		4289.34	9.70001		4286.81	0.34885		4001.39	0.35822		4001.39	498.15
	3911.88	519.45		3925.1	498.35		3925.1	494.083		3925.1	512.5		4291.87	9.83075		4289.34	0.09857		4004.01	-1.36429		4004.01	497.1
	3914.53	517.85		3927.75	498		3927.75	494.333		3927.75	511		4294.4	8.7959		4291.87	0.13834		4006.62	-0.23593		4006.62	496.6
	3917.17	519.7		3930.39	498.8		3930.39	495.25		3930.39	512.9		4296.93	8.5954		4294.4	-0.24185		4009.24	0.7934		4009.24	497.8
	3919.82	520.45		3933.03	498.8		3933.03	492.667		3933.03	510.9		4299.46	9.39594		4296.93	0.198		4011.86	-0.02631		4011.86	496.3
	3922.46	519.45		3935.67	499.55		3935.67	496		3935.67	512.75		4301.99	9.89746		4299.46	0.03787		4014.47	1.1535		4014.47	497.05
	3925.1	518.9		3938.3	498.15		3938.3	494.5		3938.3	511.3		4304.51	8.36664		4301.99	0.43781		4017.08	-0.21616		4017.08	497.7
	3927.75	517.25		3940.94	497.4		3940.94	494.25		3940.94	511.75		4307.04	8.27026		4304.51	-0.26218		4019.7	0.36523		4019.7	497.25
	3930.39	518.95		3943.58	497.9		3943.58	495.5		3943.58	513.15		4309.56	7.74158		4307.04	0.06781		4022.31	1.14783		4022.31	496.8
	3933.03	519.1		3946.21	498.8		3946.21	492.667		3946.21	511.7		4312.09	5.74719		4309.56	-0.16214		4024.92	1.0817		4024.92	497.95
	3935.67	520.15		3948.85	499.2		3948.85	494.917		3948.85	512.65		4314.61	7.78717		4312.09	-0.62201		4027.53	0.01703		4027.53	497.9
	3938.3	520.45		3951.48	498.45		3951.48	495.417		3951.48	512.65		4317.13	7.62817		4314.61	0.47815		4030.14	1.75385		4030.14	497.55
	3940.94	519.65		3954.12	499.5		3954.12	493.75		3954.12	510.6		4319.66	5.30359		4317.13	0.20834		4032.75	-0.2576		4032.75	497.05
	3943.58	520		3956.75	498		3956.75	494.833		3956.75	511.9		4322.18	3.84668		4319.66	0.98859		4035.36	0.73288		4035.36	496.8
	3946.21	519.9		3959.38	499.05		3959.38	493.833		3959.38	511.35		4324.7	6.0575		4322.18	-0.20114		4037.97	0.37555		4037.97	496.75
	3948.85	520.3		3962.01	497.5		3962.01	494.417		3962.01	511.9		4327.22	3.60266		4324.7	0.08914		4040.57	1.02072		4040.57	496.25
	3951.48	520.7		3964.64	497.8		3964.64	494		3964.64	510.25		4329.74	5.44885		4327.22	-0.22049		4043.18	0.6188		4043.18	497
	3954.12	518.8		3967.27	500.2		3967.27	494		3967.27	510.85		4332.26	2.89606		4329.74	-0.34009		4045.79	1.48074		4045.79	496.85
	3956.75	520.7		3969.9	498.9		3969.9	493.417		3969.9	512.8		4334.77	2.74438		4332.26	0.51038		4048.39	-0.25708		4048.39	497.3
	3959.38	520.8		3972.53	498.95		3972.53	493.333		3972.53	511.75		4337.29	3.19373		4334.77	-0.08914		4050.99	0.20401		4050.99	497.1
	3962.01	521.15		3975.15	499.4		3975.15	495.5		3975.15	511.5		4339.81	3.37744		4337.29	0.51138		4053.6	0.11517		4053.6	495.35
	3964.64	519.35		3977.78	498.6		3977.78	493.5		3977.78	511.2		4342.32	1.79553		4339.81	0.29196		4056.2	-0.52341		4056.2	497.4
	3967.27	521.05		3980.4	499.05		3980.4	494.167		3980.4	511.8		4344.84	3.1814		4342.32	0.75256		4058.8	0.53824		4058.8	495.65
	3969.9	522.45		3983.03	498.7		3983.03	494.667		3983.03	510.65		4347.35	2.30164		4344.84	-0.27676		4061.4	0.30017		4061.4	497.15
	3972.53	520.65		3985.65	497.85		3985.65	494.25		3985.65	511.15		4349.86	-1.0437		4347.35	0.00394		4064	-0.43762		4064	497.7
	3975.15	520.55		3988.28	497.95		3988.28	493.75		3988.28	510		4352.38	-0.58801		4349.86	0.40469		4066.6	-1.52518		4066.6	495.95
	3977.78	522.85		3990.9	496.5		3990.9	494.167		3990.9	507.55		4354.89	-3.0979		4352.38	0.02548		4069.2	-0.71243		4069.2	495.1
	3980.4	522.65		3993.52	496.5		3993.52	494.25		3993.52	509.25		4357.4	-1.67334		4354.89	0.42633		4071.79	-1.25388		4071.79	496.95
	3983.03	519.45		3996.14	497.75		3996.14	495		3996.14	511.6		4359.91	2.31891		4357.4	0.49719		4074.39	-1.30521		4074.39	496.6
	3985.65	518.9		3998.76	497.25		3998.76	492.417		3998.76	509.5		4362.42	-3.22101		4359.91	-0.07187		4076.99	-0.00644		4076.99	495.55
	3988.28	517.55		4001.38	498.7		4001.38	494.75		4001.38	511.05		4364.93	0.30682		4362.42	0.84906		4079.58	-2.40747		4079.58	496.55
	3990.9	517.4		4004	499.75		4004	495.083		4004	511.45		4367.43	0.46906		4364.93	0.36011		4082.18	-0.45831		4082.18	497.65
	3993.52	519.45		4006.61	498.1		4006.61	494.167		4006.61	511.45		4369.94	0.90497		4367.43	-0.51886		4084.77	0.79095		4084.77	495.6
	3996.14	524		4009.23	499.25		4009.23	494.25		4009.23	511.95		4372.45	-1.49554		4369.94	0.14224		4087.36	0.6904		4087.36	497
	3998.76	519.7		4011.85	499.1		4011.85	493.917		4011.85	512.8		4374.95	0.56958		4372.45	-0.21658		4089.95	2.64001		4089.95	496.3
	4001.38	522.3		4014.46	499.55		4014.46	495.083		4014.46	509.9		4377.46	0.96906		4374.95	0.22461		4092.54	0.13977		4092.54	496.1
	4004	521.45		4017.08	499.7		4017.08	494.083		4017.08	511.7		4379.96	0.90289		4377.46	-0.07416		4095.13	1.23965		4095.13	496.7
	4006.61	523.15		4019.69	498.7		4019.69	495.083		4019.69	511.25		4382.46	-0.42883		4379.96	-0.18286		4097.72	-0.21024		4097.72	496
	4009.23	522.75		4022.3	498.2		4022.3	493.833		4022.3	510.95		4384.97	1.23932		4382.46	-0.13153		4100.31	0.54001		4100.31	497.5
	4011.85	522.15		4024.91	498.5		4024.91	493.917		4024.91	511.55		4387.47	0.93573		4384.97	0.25986		4102.9	0.09039		4102.9	496.15
	4014.46	522.1		4027.52	498.7		4027.52	492.833		4027.52	511.7		4389.97	0.06555		4387.47	0.23129		4105.49	0.94095		4105.49	496.85
	4017.08	524.05		4030.13	499.5		4030.13	494.917		4030.13	510.65		4392.47	-1.47021		4389.97	0.40274		4108.07	0.89169		4108.07	497.35
	4019.69	520.95		4032.74	499.6		4032.74	495.167		4032.74	510.3		4394.97	-1.57147		4392.47	-0.14572		4110.66	1.99252		4110.66	496.45
	4022.3	521.9		4035.35	499.4		4035.35	494.583		4035.35	511.25		4397.47	0.02844		4394.97	0.03583		4113.24	-0.30643		4113.24	497.4
	4024.91	525.1		4037.96	498.95		4037.96	494.417		4037.96	511.25		4399.97	-0.37048		4397.47	0.13745		4115.83	1.39481		4115.83	495.6
	4027.52	523.3		4040.57	499.05		4040.57	494.417		4040.57	510.9		4402.46	0.76501		4399.97	0.04913		4118.41	0.64615		4118.41	497
	4030.13	525.4		4043.17	499.7		4043.17	492.25		4043.17	510.95		4404.96	1.80164		4402.46	0.09082		4120.99	-0.75235		4120.99	496.85
	4032.74	524.45		4045.78	499.8		4045.78	494		4045.78	511.7		4407.46	2.20605		4404.96	0.21262		4123.58	-0.000671387		4123.58	496.65
	4035.35	522.75		4048.38	498.6		4048.38	493.167		4048.38	510.85		4409.95	-0.45508		4407.46	0.05444		4126.16	0.45117		4126.16	497.25
	4037.96	523.95		4050.99	499.25		4050.99	495.5		4050.99	512.15		4412.45	-1.6485		4409.95	0.03629		4128.74	0.85318		4128.74	495.85
	4040.57	523.35		4053.59	500.3		4053.59	495.917		4053.59	511.6		4414.94	1.25922		4412.45	0.51822		4131.32	0.00534		4131.32	495.45
	4043.17	523.9		4056.19	499.65		4056.19	495.25		4056.19	511.75		4417.43	0.66797		4414.94	0.59021		4133.89	1.75766		4133.89	496.65
	4045.78	523.75		4058.79	499.3		4058.79	496.833		4058.79	510.7		4419.93	0.71124		4417.43	0.01221		4136.47	1.31018		4136.47	497.4
	4048.38	524.2		4061.39	499.15		4061.39	494.75		4061.39	511.25		4422.42	-1.34705		4419.93	0.54428		4139.05	1.81284		4139.05	496.75
	4050.99	526		4063.99	498.8		4063.99	494.167		4063.99	512.3		4424.91	-0.80933		4422.42	-0.18356		4141.62	-0.73438		4141.62	496.05
	4053.59	524.75		4066.59	498.9		4066.59	494.583		4066.59	511.25		4427.4	-0.77051		4424.91	0.13861		4144.2	-1.13138		4144.2	496.55
	4056.19	525.3		4069.19	500.1		4069.19	496.417		4069.19	511.2		4429.89	0.42938		4427.4	-0.33914		4146.77	0.72177		4146.77	497.2
	4058.79	526.15		4071.79	499.3		4071.79	494.417		4071.79	510.15		4432.38	-0.80292		4429.89	-0.12686		4149.35	0.9751		4149.35	495.3
	4061.39	525.15		4074.38	499.2		4074.38	493.5		4074.38	512		4434.86	0.49933		4432.38	0.3555		4151.92	-0.42142		4151.92	496.45
	4063.99	525.1		4076.98	498.3		4076.98	493.917		4076.98	510.55		4437.35	1.6026		4434.86	-0.04208		4154.49	-0.2178		4154.49	496.1
	4066.59	525.05		4079.58	498.85		4079.58	494.833		4079.58	510.25		4439.84	-0.32629		4437.35	-0.2197		4157.06	1.03601		4157.06	495.85
	4069.19	526.4		4082.17	498.1		4082.17	493.333		4082.17	512.1		4442.32	0.27917		4439.84	0.09265		4159.64	-0.20999		4159.64	496.4
	4071.79	525.9		4084.76	500.7		4084.76	494.667		4084.76	509.5		4444.81	0.31909		4442.32	0.22507		4162.21	0.79416		4162.21	496.4
	4074.38	527.5		4087.36	498.55		4087.36	494.25		4087.36	510.2		4447.29	1.12683		4444.81	-0.30246		4164.77	-0.90149		4164.77	497.8
	4076.98	526.75		4089.95	500.8		4089.95	496.167		4089.95	511.65		4449.77	1.10229		4447.29	0.47009		4167.34	0.75302		4167.34	495.45
	4079.58	526.85		4092.54	499.6		4092.54	495.917		4092.54	512.4		4452.26	-0.92114		4449.77	0.14267		4169.91	1.7077		4169.91	497.3
	4082.17	525.15		4095.13	499.3		4095.13	493.333		4095.13	511.05		4454.74	1.05646		4452.26	0.1553		4172.48	0.16254		4172.48	496.3
	4084.76	525.15		4097.72	499.15		4097.72	496.333		4097.72	510.15		4457.22	-0.76489		4454.74	0.17801		4175.04	1.11758		4175.04	495.9
	4087.36	525.15		4100.31	499.75		4100.31	496.333		4100.31	511.35		4459.7	-1.38507		4457.22	0.43079		4177.61	-1.17725		4177.61	496.35
	4089.95	528.25		4102.9	500.3		4102.9	493.5		4102.9	511.75		4462.18	-0.13757		4459.7	0.20364		4180.17	0.02814		4180.17	495.8
	4092.54	526.3		4105.48	499.05		4105.48	492.667		4105.48	510.3		4464.66	1.01099		4462.18	0.13654		4182.74	0.63373		4182.74	496.35
	4095.13	525.2		4108.07	499.3		4108.07	496		4108.07	510.65		4467.14	0.06055		4464.66	-0.06052		4185.3	0.53946		4185.3	496.45
	4097.72	527.25		4110.65	501		4110.65	495.333		4110.65	511.8		4469.61	-0.05542		4467.14	-0.1575		4187.86	-0.60461		4187.86	496.05
	4100.31	528.55		4113.24	500.35		4113.24	494.167		4113.24	511.9		4472.09	1.46295		4469.61	0.00558		4190.42	0.7515		4190.42	496.35
	4102.9	529.75		4115.82	500.5		4115.82	494.833		4115.82	510.4		4474.57	0.51569		4472.09	-0.10123		4192.98	0.35776		4192.98	496.5
	4105.48	529.25		4118.41	500.2		4118.41	494.333		4118.41	510.8		4477.04	-0.26385		4474.57	-0.858		4195.54	1.91425		4195.54	495.4
	4108.07	526.8		4120.99	500.5		4120.99	494.167		4120.99	510.15		4479.52	-1.10895		4477.04	-0.15469		4198.1	-0.52908		4198.1	496.95
	4110.65	527.85		4123.57	500.9		4123.57	494.583		4123.57	511.55		4481.99	-0.18646		4479.52	0.04846		4200.66	0.92776		4200.66	496.5
	4113.24	528.25		4126.15	499.5		4126.15	495.333		4126.15	511.15		4484.46	-0.22955		4481.99	-0.11829		4203.22	0.7348		4203.22	495.45
	4115.82	527.45		4128.73	501.55		4128.73	493.667		4128.73	510.55		4486.94	1.65936		4484.46	0.52499		4205.77	0.24207		4205.77	496.55
	4118.41	526.1		4131.31	500.45		4131.31	494.417		4131.31	511.55		4489.41	-0.52228		4486.94	0.2684		4208.33	-0.10052		4208.33	495.45
	4120.99	527.25		4133.89	500.4		4133.89	496.083		4133.89	511.8		4491.88	1.09717		4489.41	-0.23853		4210.89	0.00693		4210.89	496
	4123.57	527.05		4136.47	501.35		4136.47	495.25		4136.47	510.9		4494.35	-0.71564		4491.88	0.24466		4213.44	0.3642		4213.44	496.55
	4126.15	528.9		4139.04	500.4		4139.04	495.667		4139.04	509.85		4496.82	2.23914		4494.35	0.25787		4215.99	-0.27838		4215.99	496
	4128.73	528.05		4141.62	500.9		4141.62	496.917		4141.62	510.7		4499.29	-1.20496		4496.82	-0.33884		4218.55	0.72925		4218.55	495.55
	4131.31	527.95		4144.2	502.35		4144.2	495.25		4144.2	510.75		4501.75	-0.64807		4499.29	-0.33545		4221.1	1.73709		4221.1	496.45
	4133.89	530.05		4146.77	499.55		4146.77	494.417		4146.77	510.85		4504.22	-0.59015		4501.75	0.12802		4223.65	0.04514		4223.65	495.8
	4136.47	527.65		4149.35	500.7		4149.35	495.667		4149.35	511.4		4506.69	-1.53119		4504.22	0.17151		4226.2	-0.09662		4226.2	496.55
	4139.04	528.5		4151.92	501.95		4151.92	494.333		4151.92	510.45		4509.15	0.51099		4506.69	-0.18484		4228.75	-0.18817		4228.75	495.6
	4141.62	530.2		4154.49	501.65		4154.49	494.583		4154.49	510		4511.62	1.25513		4509.15	-0.3512		4231.3	0.42047		4231.3	494.4
	4144.2	528.75		4157.06	501.7		4157.06	494.417		4157.06	510.7		4514.08	-0.13214		4511.62	0.68259		4233.85	0.87936		4233.85	496.95
	4146.77	530.9		4159.63	501.7		4159.63	492.917		4159.63	509.95		4516.55	-1.15094		4514.08	-0.15356		4236.4	-0.16156		4236.4	496.7
	4149.35	530.05		4162.2	501.6		4162.2	493.667		4162.2	509.95		4519.01	-0.00122		4516.55	0.46036		4238.94	-0.20224		4238.94	496.35
	4151.92	530.3		4164.77	500.9		4164.77	492.667		4164.77	509.8		4521.47	0.58368		4519.01	-0.16562		4241.49	0.70728		4241.49	496.1
	4154.49	530.4		4167.34	502.15		4167.34	494.25		4167.34	510.15		4523.93	-1.39636		4521.47	-0.26154		4244.03	1.06702		4244.03	495.55
	4157.06	527.1		4169.91	503.45		4169.91	492.75		4169.91	510.55		4526.39	-0.54132		4523.93	0.44269		4246.58	0.177		4246.58	495.85
	4159.63	529.45		4172.48	504.15		4172.48	493.833		4172.48	509.95		4528.85	0.18201		4526.39	0.30698		4249.12	0.18723		4249.12	495.7
	4162.2	530.85		4175.04	502.9		4175.04	495.833		4175.04	510.15		4531.31	1.70709		4528.85	0.45135		4251.66	-0.45236		4251.66	495.95
	4164.77	528.6		4177.61	503.05		4177.61	495.583		4177.61	511.15		4533.77	-1.36627		4531.31	0.35583		4254.21	0.90829		4254.21	495.85
	4167.34	530.25		4180.17	503.2		4180.17	495.333		4180.17	512.45		4536.23	0.32867		4533.77	0.07043		4256.75	0.36923		4256.75	495.95
	4169.91	530.15		4182.74	501.15		4182.74	495.417		4182.74	511.05		4538.69	0.02521		4536.23	-0.12488		4259.29	1.6304		4259.29	495.55
	4172.48	529.15		4185.3	504.2		4185.3	493.833		4185.3	511.4		4541.14	3.78992		4538.69	0.30994		4261.83	-0.1582		4261.83	496.4
	4175.04	529.5		4187.86	505.2		4187.86	494.75		4187.86	511.95		4543.6	12.8895		4541.14	0.47485		4264.37	-0.24652		4264.37	496.35
	4177.61	530.45		4190.42	504.25		4190.42	493.75		4190.42	509		4546.05	14.6905		4543.6	0.76978		4266.91	0.61539		4266.91	495.35
	4180.17	533.15		4192.98	505.5		4192.98	495.25		4192.98	512.15		4548.51	5.48541		4546.05	0.9447		4269.44	1.07761		4269.44	495.85
	4182.74	529.9		4195.54	505.25		4195.54	494.667		4195.54	509.15		4550.96	1.68036		4548.51	0.47974		4271.98	0.09006		4271.98	495.55
	4185.3	530.9		4198.1	505.95		4198.1	493.833		4198.1	511		4553.41	-0.52319		4550.96	-0.18515		4274.52	-0.1972		4274.52	495.8
	4187.86	531.8		4200.66	505.65		4200.66	495.25		4200.66	511.45		4555.87	-0.65845		4553.41	-0.10986		4277.05	0.51578		4277.05	495.85
	4190.42	530.9		4203.22	507.95		4203.22	494.25		4203.22	509.9		4558.32	-0.3255		4555.87	0.22556		4279.59	0.8291		4279.59	494.1
	4192.98	529.25		4205.77	509.65		4205.77	495.75		4205.77	510.25		4560.77	0.54224		4558.32	-0.25891		4282.12	1.04266		4282.12	494.85
	4195.54	531.85		4208.33	507.9		4208.33	493.917		4208.33	510.75		4563.22	1.17816		4560.77	0.16678		4284.65	0.15656		4284.65	494.55
	4198.1	530.65		4210.89	508.25		4210.89	495.917		4210.89	509.95		4565.67	0.84888		4563.22	-0.29739		4287.19	-0.02927		4287.19	496.15
	4200.66	531.9		4213.44	510.15		4213.44	493.25		4213.44	510.75		4568.12	0.15436		4565.67	0.09857		4289.72	0.03525		4289.72	495.5
	4203.22	533.1		4215.99	512.25		4215.99	495.917		4215.99	511.25		4570.56	-0.73877		4568.12	0.32471		4292.25	-0.34991		4292.25	495.3
	4205.77	530.9		4218.55	511.05		4218.55	495.25		4218.55	509.55		4573.01	0.73615		4570.56	-0.30899		4294.78	-1.2348		4294.78	494.65
	4208.33	530.55		4221.1	512.5		4221.1	494.833		4221.1	509.15		4575.46	-2.02081		4573.01	0.42752		4297.31	0.58005		4297.31	496.9
	4210.89	533.55		4223.65	511.95		4223.65	495		4223.65	510.9		4577.9	1.25684		4575.46	0.12415		4299.84	0.24454		4299.84	495.85
	4213.44	532.75		4226.2	514.3		4226.2	494.917		4226.2	509.6		4580.35	-0.06409		4577.9	-0.04898		4302.36	0.10934		4302.36	496.55
	4215.99	532.2		4228.75	514.95		4228.75	493.667		4228.75	511.1		4582.79	0.98291		4580.35	0.0481		4304.89	-1.47549		4304.89	494.9
	4218.55	533.4		4231.3	514.05		4231.3	494.25		4231.3	510.4		4585.23	0.43127		4582.79	-0.04459		4307.42	1.58997		4307.42	495.6
	4221.1	534.3		4233.85	514.45		4233.85	495		4233.85	510.45		4587.68	-0.14874		4585.23	0.01291		4309.94	-1.79422		4309.94	495.9
	4223.65	533.05		4236.4	513.95		4236.4	493.417		4236.4	510.4		4590.12	0.10626		4587.68	0.46069		4312.47	1.22195		4312.47	495.4
	4226.2	534.95		4238.94	514.9		4238.94	497.167		4238.94	509.55		4592.56	0.09631		4590.12	0.3887		4314.99	-0.26151		4314.99	495.05
	4228.75	534.2		4241.49	514.05		4241.49	495.083		4241.49	510.1		4595	-0.7453		4592.56	-0.41296		4317.51	1.25543		4317.51	495.4
	4231.3	531.85		4244.04	515.25		4244.04	494.667		4244.04	509.95		4597.44	1.14801		4595	0.22571		4320.04	-0.12729		4320.04	495.85
	4233.85	533.8		4246.58	514.65		4246.58	495.583		4246.58	510.9		4599.88	-0.29041		4597.44	0.01468		4322.56	0.79041		4322.56	495.7
	4236.4	533.3		4249.12	513		4249.12	495.75		4249.12	510.85		4602.32	0.17273		4599.88	0.12405		4325.08	0.25851		4325.08	495.45
	4238.94	533.3		4251.67	513.25		4251.67	494.667		4251.67	509.2		4604.76	2.4375		4602.32	-0.06619		4327.6	0.12708		4327.6	495.35
	4241.49	534.6		4254.21	511.65		4254.21	492.583		4254.21	509.7		4607.19	11.3371		4604.76	0.11404		4330.12	-0.40399		4330.12	495.6
	4244.04	534.85		4256.75	513.05		4256.75	495.25		4256.75	511.55		4609.63	10.0382		4607.19	0.32428		4332.64	0.46542		4332.64	496.35
	4246.58	534.5		4259.29	511.45		4259.29	495.5		4259.29	510.8		4612.07	2.27411		4609.63	-0.005		4335.15	-0.61469		4335.15	494.2
	4249.12	534.9		4261.83	512.05		4261.83	496.583		4261.83	511.55		4614.5	-1.38855		4612.07	0.67633		4337.67	0.1557		4337.67	495.35
	4251.67	532.5		4264.37	510.6		4264.37	494.833		4264.37	511.3		4616.93	-1.01642		4614.5	-0.3317		4340.19	-0.32343		4340.19	495.2
	4254.21	532.1		4266.91	510.75		4266.91	496.167		4266.91	510.45		4619.37	-0.44281		4616.93	-0.13895		4342.7	-0.702		4342.7	495.4
	4256.75	535.3		4269.45	507.65		4269.45	494.75		4269.45	512.3		4621.8	-0.60126		4619.37	0.01471		4345.22	0.71994		4345.22	496.55
	4259.29	533.9		4271.98	508.45		4271.98	495.333		4271.98	510.9		4624.23	0.50842		4621.8	-0.09048		4347.73	0.49249		4347.73	495.7
	4261.83	533.6		4274.52	508		4274.52	494.833		4274.52	510.1		4626.66	-1.08057		4624.23	-0.30429		4350.25	-0.23438		4350.25	495.05
	4264.37	534.6		4277.06	507.6		4277.06	494.75		4277.06	510.3		4629.1	0.26514		4626.66	0.65375		4352.76	0.3894		4352.76	496.3
	4266.91	532.5		4279.59	506.4		4279.59	495.25		4279.59	511.25		4631.53	0.41217		4629.1	-0.11566		4355.27	-0.58615		4355.27	494.1
	4269.45	534.6		4282.12	506.65		4282.12	496.417		4282.12	510.3		4633.95	2.1272		4631.53	0.0553		4357.78	0.78897		4357.78	495
	4271.98	534.45		4284.66	505.85		4284.66	495.25		4284.66	510.6		4636.38	-0.02313		4633.95	-0.23013		4360.29	-0.48517		4360.29	495.95
	4274.52	534.25		4287.19	503.45		4287.19	497.417		4287.19	511.5		4638.81	0.89447		4636.38	0.12213		4362.8	1.14151		4362.8	494.15
	4277.06	536.2		4289.72	503.85		4289.72	495.5		4289.72	510.6		4641.24	1.24664		4638.81	0.02206		4365.31	0.26898		4365.31	496.55
	4279.59	532.1		4292.25	501.55		4292.25	494.25		4292.25	511.8		4643.66	3.9668		4641.24	0.37045		4367.82	0.89737		4367.82	494.7
	4282.12	535.1		4294.78	502		4294.78	495.667		4294.78	511		4646.09	2.25488		4643.66	-0.01596		4370.33	-0.42334		4370.33	495.25
	4284.66	535.25		4297.31	502.85		4297.31	497.75		4297.31	510.1		4648.52	2.71082		4646.09	0.38605		4372.83	1.10699		4372.83	494.75
	4287.19	536.35		4299.84	501.6		4299.84	495.833		4299.84	510.4		4650.94	1.46796		4648.52	0.18881		4375.34	-0.31161		4375.34	494
	4289.72	537.7		4302.37	502.2		4302.37	497.75		4302.37	513.35		4653.36	1.79297		4650.94	-0.06757		4377.84	-0.479		4377.84	495.3
	4292.25	534.4		4304.9	502.35		4304.9	495.583		4304.9	511.55		4655.79	-1.28076		4653.36	0.45724		4380.35	1.8049		4380.35	494.65
	4294.78	536.4		4307.42	501		4307.42	496.833		4307.42	511.5		4658.21	-0.18665		4655.79	-0.26657		4382.85	1.09018		4382.85	495.4
	4297.31	536.55		4309.95	500.75		4309.95	495.75		4309.95	510.9		4660.63	-0.45801		4658.21	0.44144		4385.36	0.12701		4385.36	495.1
	4299.84	537.9		4312.47	500.55		4312.47	497.333		4312.47	511.35		4663.05	0.20514		4660.63	-0.31796		4387.86	2.16556		4387.86	494.1
	4302.37	535.6		4315	500.75		4315	494.833		4315	511.4		4665.47	-0.96399		4663.05	-0.38339		4390.36	-0.24396		4390.36	494.35
	4304.9	536.9		4317.52	499.4		4317.52	496.417		4317.52	510.95		4667.89	-1.93188		4665.47	0.46887		4392.86	0.54871		4392.86	494.3
	4307.42	536.45		4320.04	499		4320.04	495.75		4320.04	510.35		4670.31	-0.63196		4667.89	-0.17422		4395.36	-0.10611		4395.36	494.95
	4309.95	536.05		4322.56	498		4322.56	495.75		4322.56	512.4		4672.73	-0.96423		4670.31	-0.01584		4397.86	-0.10803		4397.86	494.4
	4312.47	536.6		4325.09	498.85		4325.09	496.833		4325.09	510.6		4675.14	1.37128		4672.73	0.08472		4400.36	0.34351		4400.36	494
	4315	537.2		4327.61	499.6		4327.61	495.75		4327.61	509.65		4677.56	-0.39209		4675.14	0.1459		4402.86	0.99927		4402.86	494.1
	4317.52	537.6		4330.13	498.95		4330.13	497.5		4330.13	510.35		4679.98	-0.05432		4677.56	0.4306		4405.35	1.16031		4405.35	495.9
	4320.04	537.1		4332.64	498.8		4332.64	496.167		4332.64	510.35		4682.39	1.91785		4679.98	-0.30206		4407.85	0.52826		4407.85	493.5
	4322.56	538.4		4335.16	497.35		4335.16	495.167		4335.16	510.6		4684.81	-0.00891		4682.39	0.30902		4410.34	0.65591		4410.34	495.65
	4325.09	538.2		4337.68	500		4337.68	496.333		4337.68	508.9		4687.22	-0.53455		4684.81	-0.06824		4412.84	0.29642		4412.84	493.85
	4327.61	537.7		4340.2	496.65		4340.2	495		4340.2	508.85		4689.63	0.34094		4687.22	0.57544		4415.33	0.93906		4415.33	493.5
	4330.13	539.25		4342.71	498.4		4342.71	494.167		4342.71	508.85		4692.05	1.41748		4689.63	-0.17978		4417.83	0.73422		4417.83	494.05
	4332.64	538.1		4345.23	496		4345.23	495.667		4345.23	508.9		4694.46	0.46173		4692.05	0.31641		4420.32	0.33234		4420.32	493.5
	4335.16	539.15		4347.74	496.3		4347.74	494.333		4347.74	510.25		4696.87	0.20709		4694.46	0.41443		4422.81	-1.81613		4422.81	494.45
	4337.68	537.25		4350.25	497.8		4350.25	494.5		4350.25	509.35		4699.28	-0.34644		4696.87	0.05502		4425.3	0.53964		4425.3	492.3
	4340.2	541.05		4352.77	497.45		4352.77	493.583		4352.77	507.8		4701.69	0.26776		4699.28	-0.24039		4427.79	-0.84933		4427.79	494.1
	4342.71	538.55		4355.28	495.65		4355.28	494.667		4355.28	507.55		4704.1	0.91626		4701.69	-0.31815		4430.28	-0.38138		4430.28	492.5
	4345.23	538.4		4357.79	496.7		4357.79	493.5		4357.79	509.05		4706.51	1.29919		4704.1	0.15027		4432.77	0.39627		4432.77	493.25
	4347.74	540.4		4360.3	497.65		4360.3	492.917		4360.3	507.3		4708.91	2.58319		4706.51	-0.02786		4435.26	-1.21106		4435.26	495
	4350.25	540.4		4362.81	497.45		4362.81	492		4362.81	507.65		4711.32	2.40155		4708.91	0.15543		4437.75	0.91052		4437.75	493.5
	4352.77	537.55		4365.32	495.7		4365.32	493.417		4365.32	507.8		4713.73	1.25433		4711.32	-0.28564		4440.23	1.0325		4440.23	492.75
	4355.28	538.9		4367.83	496.3		4367.83	492.417		4367.83	507.15		4716.13	1.80811		4713.73	0.4231		4442.72	1.17664		4442.72	493.5
	4357.79	541.15		4370.34	496.2		4370.34	493.667		4370.34	508.45		4718.54	0.59625		4716.13	-0.06595		4445.2	0.03403		4445.2	493.05
	4360.3	537.75		4372.84	497.85		4372.84	492.917		4372.84	505.8		4720.94	1.78552		4718.54	0.55521		4447.69	0.77231		4447.69	492.35
	4362.81	538.95		4375.35	495.9		4375.35	492.417		4375.35	505.75		4723.34	0.94244		4720.94	0.59857		4450.17	0.01059		4450.17	492.55
	4365.32	540.45		4377.85	496.4		4377.85	491.167		4377.85	508		4725.75	1.7337		4723.34	0.6188		4452.66	-0.12775		4452.66	492.65
	4367.83	538.05		4380.36	494.9		4380.36	491.75		4380.36	507.4		4728.15	-0.80731		4725.75	0.54956		4455.14	-0.26581		4455.14	492.25
	4370.34	537.05		4382.86	496.25		4382.86	492.417		4382.86	506.5		4730.55	1.81927		4728.15	0.54086		4457.62	0.44635		4457.62	491.5
	4372.84	540.9		4385.37	493.45		4385.37	492.5		4385.37	506.8		4732.95	-0.5863		4730.55	-0.22717		4460.1	0.65884		4460.1	491.9
	4375.35	536.35		4387.87	494.2		4387.87	490.583		4387.87	504.85		4735.35	-0.62421		4732.95	0.31558		4462.58	-0.97842		4462.58	492.35
	4377.85	538.25		4390.37	493.95		4390.37	492		4390.37	505.85		4737.75	-0.19452		4735.35	-0.15073		4465.06	-0.31543		4465.06	491.6
	4380.36	539.2		4392.87	495.3		4392.87	490.417		4392.87	506.6		4740.15	2.30292		4737.75	-0.29593		4467.54	0.44669		4467.54	491.15
	4382.86	539.05		4395.37	494.5		4395.37	490.083		4395.37	504.8		4742.55	0.23474		4740.15	-0.22977		4470.02	-0.79163		4470.02	491.9
	4385.37	541.35		4397.87	494.7		4397.87	490.25		4397.87	506.4		4744.94	-1.46582		4742.55	-0.9552		4472.49	-0.02969		4472.49	490.6
	4387.87	538.75														4744.94	-1.6532		4474.97	-1.76752		4474.97	489.95
	4390.37	537.55																				4737.75	559.975
	4392.87	539.6																				4740.15	560.45
	4395.37	537.35																				4742.55	559.45
	4397.87	537.8																				4744.94	556.9

## Sheet: Figure 1b
G/silicon		free-standing G		G at water/air		G at water/1-octanol		G at water/cyclohexane		1-octanol		cyclohexane		water
Raman shift	Intensity	Raman shift	Intensity	Raman shift	Intensity	Raman shift	Intensity	Raman shift	Intensity	Raman shift	Intensity	Raman shift	Intensity	Raman shift	Intensity
-99.7975	493.9	-99.7975	495.6	-99.7975	492.25	-99.7975	494.8	-99.7975	492.1	-99.7975	487.429	-1062.96	492.111	-928.343	493.95
-96.8108	493.1	-96.8108	496.1	-96.8108	494.917	-96.8108	494.65	-96.8108	493.5	-96.8108	488	-1058.53	490.111	-923.968	495.9
-93.825	491.8	-93.825	495.75	-93.825	490.75	-93.825	493.85	-93.825	491.9	-93.825	487.571	-1054.11	490.611	-919.595	495.45
-90.8403	491.8	-90.8403	496	-90.8403	492.417	-90.8403	495.3	-90.8403	492.3	-90.8403	488.286	-1049.68	491	-915.224	495.2
-87.8565	494.7	-87.8565	495.9	-87.8565	492.833	-87.8565	494.6	-87.8565	492.8	-87.8565	488.571	-1045.26	490.556	-910.855	494
-84.8738	493.1	-84.8738	495.4	-84.8738	492.333	-84.8738	494.15	-84.8738	492.9	-84.8738	487	-1040.84	490.167	-906.487	494.45
-81.892	492	-81.892	494.85	-81.892	492.5	-81.892	494.15	-81.892	492.1	-81.892	486.857	-1036.42	491.778	-902.121	494.15
-78.9112	493.2	-78.9112	494.3	-78.9112	491	-78.9112	495.35	-78.9112	491.9	-78.9112	488.571	-1032.01	490.444	-897.757	495.6
-75.9314	493.3	-75.9314	494.85	-75.9314	492.75	-75.9314	494.85	-75.9314	492.6	-75.9314	487.714	-1027.59	490.944	-893.395	494.4
-72.9527	494.3	-72.9527	495.15	-72.9527	492.833	-72.9527	494.3	-72.9527	493.3	-72.9527	488.571	-1023.18	490.833	-889.034	495.2
-69.9749	494.1	-69.9749	494.5	-69.9749	491.75	-69.9749	494.4	-69.9749	494.6	-69.9749	488.571	-1018.77	491.278	-884.676	494.15
-66.9981	494.2	-66.9981	495.3	-66.9981	491.917	-66.9981	494.2	-66.9981	493.4	-66.9981	488.429	-1014.36	491.056	-880.319	494.5
-64.0222	493.5	-64.0222	494.3	-64.0222	492	-64.0222	494.35	-64.0222	492.4	-64.0222	486.714	-1009.95	489.833	-875.964	494.15
-61.0474	492.8	-61.0474	495.65	-61.0474	492.667	-61.0474	494.05	-61.0474	492.9	-61.0474	487.143	-1005.54	490.889	-871.61	493.75
-58.0736	494	-58.0736	496.45	-58.0736	493.417	-58.0736	494.05	-58.0736	492.1	-58.0736	487.857	-1001.14	491.167	-867.259	494.6
-55.1007	491.4	-55.1007	495.85	-55.1007	492	-55.1007	494.05	-55.1007	493.4	-55.1007	489.429	-996.739	490.111	-862.909	495.45
-52.1289	492.8	-52.1289	494.65	-52.1289	492.5	-52.1289	493.25	-52.1289	492.3	-52.1289	487	-992.339	490.667	-858.561	494.1
-49.158	492.7	-49.158	493.9	-49.158	492.167	-49.158	494.4	-49.158	493.5	-49.158	487	-987.94	490.056	-854.214	494.2
-46.1881	494.1	-46.1881	495.1	-46.1881	493.083	-46.1881	494.35	-46.1881	492.5	-46.1881	489.143	-983.544	490.611	-849.87	495.15
-43.2192	492.3	-43.2192	496.2	-43.2192	491.917	-43.2192	492.5	-43.2192	491.8	-43.2192	486.571	-979.149	492.056	-845.527	494.25
-40.2513	493.7	-40.2513	495.2	-40.2513	493.25	-40.2513	495.7	-40.2513	494.4	-40.2513	487.571	-974.756	492.444	-841.186	494.9
-37.2844	493.3	-37.2844	495.55	-37.2844	492	-37.2844	495.1	-37.2844	491.9	-37.2844	488.286	-970.364	489.056	-836.847	494.8
-34.3185	494.1	-34.3185	494.85	-34.3185	493	-34.3185	494.55	-34.3185	491	-34.3185	486.429	-965.975	492.056	-832.51	494.55
-31.3535	493.7	-31.3535	495.3	-31.3535	492.667	-31.3535	494.15	-31.3535	491.3	-31.3535	487.429	-961.587	491.056	-828.174	494.5
-28.3896	492.7	-28.3896	495.6	-28.3896	493	-28.3896	494.7	-28.3896	491.2	-28.3896	487.286	-957.202	490.5	-823.84	495.1
-25.4266	492.9	-25.4266	496.1	-25.4266	492	-25.4266	493.9	-25.4266	493.6	-25.4266	487.857	-952.817	491.556	-819.508	495
-22.4646	493.4	-22.4646	495.1	-22.4646	491.75	-22.4646	495.6	-22.4646	492.3	-22.4646	487.571	-948.435	489.111	-815.178	493.95
-19.5036	492.8	-19.5036	496.9	-19.5036	493.167	-19.5036	493.8	-19.5036	493	-19.5036	487.857	-944.055	491.056	-810.849	494.3
-16.5436	492.5	-16.5436	494.9	-16.5436	492.833	-16.5436	494.25	-16.5436	492.9	-16.5436	487.429	-939.676	490.444	-806.522	493.8
-13.5846	493.7	-13.5846	497.1	-13.5846	491.667	-13.5846	494.45	-13.5846	494.5	-13.5846	488.143	-935.299	491.944	-802.197	493.95
-10.6266	492.3	-10.6266	495.35	-10.6266	491.917	-10.6266	495.15	-10.6266	491.6	-10.6266	487.571	-930.924	490.444	-797.874	494.05
-7.66953	496.1	-7.66953	494.65	-7.66953	495.25	-7.66953	494	-7.66953	495.3	-7.66953	488.571	-926.551	490.444	-793.552	495.5
-4.71347	507.6	-4.71347	494.4	-4.71347	496.75	-4.71347	495.1	-4.71347	506.3	-4.71347	486.429	-922.179	491	-789.233	495.2
-1.75839	511.4	-1.75839	495.5	-1.75839	501.667	-1.75839	494.95	-1.75839	509.3	-1.75839	488.143	-917.81	491.889	-784.915	494.7
1.1957	499.7	1.1957	495.5	1.1957	495.5	1.1957	495.3	1.1957	500.4	1.1957	488.429	-913.442	490.667	-780.598	494.05
4.14881	494.1	4.14881	495.2	4.14881	492.583	4.14881	494.45	4.14881	495.6	4.14881	486.143	-909.075	491.833	-776.284	494.6
7.10093	492	7.10093	494.7	7.10093	493.417	7.10093	494.15	7.10093	493.4	7.10093	488.143	-904.711	491	-771.971	495.75
10.0521	492	10.0521	496.55	10.0521	493.583	10.0521	495.55	10.0521	492.3	10.0521	487.857	-900.349	491.333	-767.66	494.7
13.0022	493.2	13.0022	495.4	13.0022	491.583	13.0022	493.95	13.0022	493.8	13.0022	487.143	-895.988	490.056	-763.351	494.05
15.9514	493.1	15.9514	494.85	15.9514	491.5	15.9514	493.2	15.9514	493.7	15.9514	487.714	-891.629	491.889	-759.043	494.85
18.8996	492.3	18.8996	496.1	18.8996	492.417	18.8996	494.3	18.8996	492.9	18.8996	487.429	-887.271	490.722	-754.737	494.5
21.8468	492.5	21.8468	495.95	21.8468	492.583	21.8468	493.8	21.8468	492.4	21.8468	487.714	-882.916	489.778	-750.433	494.75
24.793	492.5	24.793	495.6	24.793	492.583	24.793	493.4	24.793	493.2	24.793	486	-878.562	490.667	-746.131	493.65
27.7382	493.2	27.7382	494.85	27.7382	492.5	27.7382	493.7	27.7382	493.1	27.7382	487.286	-874.21	490.833	-741.831	494.5
30.6825	491.3	30.6825	495.5	30.6825	492.833	30.6825	495	30.6825	492.9	30.6825	487.857	-869.86	489.222	-737.532	494
33.6258	492.4	33.6258	494.65	33.6258	491.917	33.6258	494.55	33.6258	492.8	33.6258	488	-865.512	490.5	-733.235	495.05
36.5681	492.6	36.5681	494.9	36.5681	492.5	36.5681	493.05	36.5681	492.5	36.5681	486.714	-861.165	490.833	-728.94	494.05
39.5094	494.1	39.5094	494.75	39.5094	492.75	39.5094	495.05	39.5094	492.7	39.5094	487.143	-856.821	491.278	-724.646	495
42.4497	494.7	42.4497	496.25	42.4497	493.083	42.4497	493.25	42.4497	493.7	42.4497	487.286	-852.478	492.056	-720.354	494.65
45.389	492.9	45.389	496.55	45.389	492.75	45.389	494	45.389	492.8	45.389	487.857	-848.136	490.333	-716.064	493.85
48.3274	493.8	48.3274	494	48.3274	491.917	48.3274	494.2	48.3274	492.5	48.3274	487.143	-843.797	490.333	-711.776	494.8
51.2648	493.5	51.2648	496	51.2648	494.25	51.2648	494.55	51.2648	491.9	51.2648	485.714	-839.459	490.5	-707.489	494.85
54.2012	492.9	54.2012	496.7	54.2012	492.917	54.2012	495	54.2012	492.9	54.2012	487.143	-835.123	490.611	-703.204	494.2
57.1366	493	57.1366	496.85	57.1366	494.833	57.1366	496.95	57.1366	492.7	57.1366	487.571	-830.789	491.222	-698.921	493.45
60.0711	495.2	60.0711	496.15	60.0711	493.333	60.0711	499	60.0711	494.1	60.0711	488.571	-826.457	491.056	-694.64	494.55
63.0046	496.1	63.0046	496.85	63.0046	493.75	63.0046	509.15	63.0046	492.6	63.0046	492	-822.126	491.278	-690.36	494.45
65.937	496.7	65.937	498.65	65.937	494.75	65.937	523.4	65.937	495.1	65.937	497.714	-817.797	491.944	-686.082	495.05
68.8685	498.2	68.8685	499.45	68.8685	496.333	68.8685	536.95	68.8685	495.6	68.8685	501.857	-813.47	492.611	-681.806	495.65
71.7991	500.5	71.7991	498.4	71.7991	496.25	71.7991	546.55	71.7991	498.9	71.7991	502.429	-809.144	491.167	-677.532	495.5
74.7286	503.7	74.7286	499.25	74.7286	496.083	74.7286	554.2	74.7286	498.2	74.7286	506.571	-804.821	491.167	-673.259	494.85
77.6572	503.6	77.6572	499.3	77.6572	497	77.6572	553.3	77.6572	498.3	77.6572	505.571	-800.499	492.222	-668.988	494.45
80.5848	504	80.5848	498.5	80.5848	497.167	80.5848	555.4	80.5848	496.7	80.5848	506	-796.179	490.611	-664.719	493.7
83.5114	504.5	83.5114	499.45	83.5114	495.583	83.5114	556.55	83.5114	497.7	83.5114	507.429	-791.861	492	-660.451	495.1
86.4371	505.8	86.4371	500.05	86.4371	494.917	86.4371	555.05	86.4371	498.2	86.4371	504.571	-787.544	491.111	-656.185	494.35
89.3617	506.7	89.3617	499.5	89.3617	496.833	89.3617	556.85	89.3617	497.2	89.3617	504	-783.229	491.444	-651.921	494.8
92.2854	503.9	92.2854	500.2	92.2854	495.417	92.2854	558.05	92.2854	499.3	92.2854	503.571	-778.916	490.944	-647.659	493.3
95.2081	507.8	95.2081	500.65	95.2081	497.333	95.2081	560.6	95.2081	499.1	95.2081	502.714	-774.605	491.611	-643.398	495
98.1299	507.2	98.1299	500.4	98.1299	496.917	98.1299	559.4	98.1299	498.2	98.1299	501.143	-770.295	490.944	-639.139	495.05
101.051	508.8	101.051	499.55	101.051	497.75	101.051	560.2	101.051	498.3	101.051	499.857	-765.987	490.111	-634.882	494.9
103.97	506.5	103.97	501.05	103.97	497.417	103.97	557.8	103.97	498.7	103.97	501.714	-761.681	490.611	-630.627	495.65
106.889	507.3	106.889	499.65	106.889	495.5	106.889	555.8	106.889	498.1	106.889	498.143	-757.377	490.556	-626.373	495.65
109.807	507	109.807	500.4	109.807	497.583	109.807	554.3	109.807	498.4	109.807	498.857	-753.074	491.5	-622.121	494.1
112.724	506.6	112.724	498.2	112.724	496.667	112.724	553.25	112.724	498.5	112.724	499.286	-748.774	490.167	-617.87	495.55
115.64	505.6	115.64	499.05	115.64	496.167	115.64	551.15	115.64	497	115.64	498	-744.474	489.722	-613.622	495.2
118.555	505.8	118.555	499.5	118.555	497.833	118.555	549.7	118.555	497.1	118.555	498.571	-740.177	491.389	-609.375	493.95
121.469	506.7	121.469	497.55	121.469	496.667	121.469	551.75	121.469	498.8	121.469	495.429	-735.882	491.444	-605.13	495.25
124.382	504.4	124.382	496.5	124.382	496.333	124.382	548.95	124.382	496.6	124.382	496.429	-731.588	491.889	-600.886	494.7
127.294	505.5	127.294	498.15	127.294	496.417	127.294	547.2	127.294	496.3	127.294	494.571	-727.296	490.778	-596.644	494.45
130.205	503.8	130.205	498.8	130.205	495.5	130.205	546.8	130.205	497.4	130.205	494.143	-723.005	491.167	-592.404	494.35
133.115	504.3	133.115	498.85	133.115	496.083	133.115	544	133.115	495.8	133.115	495.571	-718.717	491.444	-588.166	493.9
136.024	504.5	136.024	500	136.024	495.917	136.024	545.35	136.024	496.6	136.024	496.571	-714.43	490.667	-583.929	494.7
138.932	504.7	138.932	498.1	138.932	495.667	138.932	541.7	138.932	496.3	138.932	493.571	-710.144	490.389	-579.694	495.25
141.839	507	141.839	498.45	141.839	496	141.839	540.95	141.839	496.6	141.839	495.286	-705.861	489.722	-575.461	494.15
144.745	506.1	144.745	499.55	144.745	495.417	144.745	541.35	144.745	496.9	144.745	494.571	-701.579	490.667	-571.23	495.4
147.65	506.3	147.65	498.55	147.65	496.833	147.65	541.95	147.65	495.3	147.65	494.571	-697.299	491.222	-567	494.6
150.555	504.4	150.555	499.05	150.555	495	150.555	540.2	150.555	496.9	150.555	491.714	-693.021	490.944	-562.772	494
153.458	504.5	153.458	497.55	153.458	495.25	153.458	540.65	153.458	496.4	153.458	493.857	-688.745	491.333	-558.545	493.85
156.36	504.2	156.36	499.15	156.36	494.25	156.36	540.85	156.36	495.5	156.36	493.714	-684.47	492.222	-554.321	494.4
159.261	506.5	159.261	498.45	159.261	494.833	159.261	539.65	159.261	495.9	159.261	492.429	-680.197	491.167	-550.098	495
162.162	505.3	162.162	498.15	162.162	494.25	162.162	535.35	162.162	499	162.162	492.429	-675.926	491.5	-545.876	494.45
165.061	505.1	165.061	497.15	165.061	495.5	165.061	535.25	165.061	496.7	165.061	492	-671.656	490.167	-541.657	495.8
167.959	505.2	167.959	499.05	167.959	495.75	167.959	536.85	167.959	496.8	167.959	491.143	-667.388	490.944	-537.439	495.25
170.857	505.7	170.857	498.55	170.857	495.167	170.857	536	170.857	495.8	170.857	493	-663.122	490.278	-533.222	495.05
173.753	503.8	173.753	498.45	173.753	495.917	173.753	532.55	173.753	497.4	173.753	492	-658.858	490.111	-529.008	494.75
176.649	507.7	176.649	496.45	176.649	494.417	176.649	533	176.649	498.7	176.649	492	-654.595	491.889	-524.795	494.5
179.543	507.3	179.543	498.3	179.543	493.5	179.543	531.95	179.543	498.7	179.543	491	-650.334	491.333	-520.584	494.85
182.437	503.1	182.437	498.75	182.437	496.833	182.437	534.55	182.437	496.1	182.437	493.143	-646.075	490.778	-516.374	494.45
185.329	503.5	185.329	498.6	185.329	494.667	185.329	536.35	185.329	497	185.329	491.286	-641.817	490.611	-512.167	495.5
188.221	506.2	188.221	497.75	188.221	496.25	188.221	534.25	188.221	496.5	188.221	489.857	-637.561	490.5	-507.961	494.45
191.112	505.1	191.112	499.7	191.112	494.917	191.112	536.55	191.112	494.7	191.112	491.571	-633.307	491	-503.756	494.2
194.001	507.3	194.001	499.3	194.001	495.667	194.001	537.95	194.001	498.5	194.001	492.286	-629.055	491.222	-499.553	495.55
196.89	503.9	196.89	498.2	196.89	494.833	196.89	537.25	196.89	497.8	196.89	492	-624.804	491.056	-495.352	495.15
199.778	507.1	199.778	497.8	199.778	496	199.778	538.4	199.778	496.2	199.778	493.429	-620.555	491.333	-491.153	494.35
202.665	507.8	202.665	499	202.665	494.583	202.665	536.7	202.665	497	202.665	491	-616.308	490.722	-486.955	494.2
205.551	505.5	205.551	498.05	205.551	495.583	205.551	535.95	205.551	498	205.551	491	-612.062	490.5	-482.759	494.05
208.435	504.1	208.435	498.25	208.435	494	208.435	534.1	208.435	497.2	208.435	490.143	-607.819	491.111	-478.565	494.7
211.319	505.6	211.319	499.35	211.319	495.333	211.319	538	211.319	497.8	211.319	492	-603.576	490.167	-474.372	494.7
214.202	507.2	214.202	499.85	214.202	495	214.202	537.15	214.202	496.7	214.202	491.857	-599.336	490.944	-470.182	494.2
217.084	505.7	217.084	498.9	217.084	494.417	217.084	536.75	217.084	495.4	217.084	492.714	-595.097	492.278	-465.992	496.1
219.965	507	219.965	499.35	219.965	493.917	219.965	538.6	219.965	498.6	219.965	494.143	-590.86	490.444	-461.805	495.1
222.845	506.5	222.845	498.65	222.845	495.083	222.845	538.7	222.845	497.9	222.845	491.286	-586.625	489.611	-457.619	495.8
225.724	509.4	225.724	498.6	225.724	495.917	225.724	540.8	225.724	497.3	225.724	494.143	-582.392	491.333	-453.435	493.6
228.602	510.7	228.602	496.4	228.602	494.667	228.602	545.95	228.602	497.4	228.602	492	-578.16	490.056	-449.252	495.2
231.48	510.3	231.48	497.7	231.48	495.417	231.48	544.55	231.48	496.6	231.48	492.714	-573.929	490.111	-445.071	494.6
234.356	508.8	234.356	498.25	234.356	493.167	234.356	544.55	234.356	496	234.356	493.857	-569.701	490.889	-440.892	495.5
237.231	508.4	237.231	498.3	237.231	494.25	237.231	544.1	237.231	497.8	237.231	496.143	-565.474	491.222	-436.714	494.3
240.105	511	240.105	497.4	240.105	494.25	240.105	541.8	240.105	497.5	240.105	494.571	-561.249	490.5	-432.538	494.7
242.979	508.2	242.979	499.1	242.979	494.667	242.979	540.35	242.979	497.4	242.979	494.143	-557.026	491.111	-428.364	494.65
245.851	508.3	245.851	498.15	245.851	493.833	245.851	538.75	245.851	497	245.851	497.286	-552.804	491.778	-424.192	495.2
248.722	511.5	248.722	498.25	248.722	493.417	248.722	535.85	248.722	495.2	248.722	498.286	-548.584	490.722	-420.021	494.65
251.593	510.4	251.593	498.95	251.593	494.333	251.593	534.95	251.593	496.2	251.593	498.143	-544.366	491.667	-415.852	495.1
254.462	509	254.462	499	254.462	495.083	254.462	531.9	254.462	499.1	254.462	498.429	-540.149	490.556	-411.684	494.55
257.331	509.5	257.331	500.2	257.331	493.167	257.331	531.35	257.331	495.4	257.331	500.857	-535.934	491.667	-407.518	494.75
260.198	509.8	260.198	499.8	260.198	493.917	260.198	529.4	260.198	496.7	260.198	501	-531.721	491.5	-403.354	494.5
263.065	509.3	263.065	496.3	263.065	495.083	263.065	527.6	263.065	496.5	263.065	501.143	-527.51	490.222	-399.192	494.4
265.931	510.5	265.931	498.35	265.931	494.75	265.931	528	265.931	496.8	265.931	502.857	-523.3	490	-395.031	495.85
268.795	509.7	268.795	498.5	268.795	493	268.795	526.45	268.795	496.9	268.795	499.857	-519.092	490.056	-390.871	495.35
271.659	509.8	271.659	497.85	271.659	493.333	271.659	526.6	271.659	498.1	271.659	501.286	-514.885	490.833	-386.714	495.1
274.522	510.5	274.522	497.7	274.522	493.5	274.522	524.8	274.522	498	274.522	499.571	-510.681	490.611	-382.558	495.6
277.383	510.3	277.383	497.15	277.383	494.25	277.383	524.15	277.383	497.2	277.383	499.714	-506.477	490.889	-378.404	493.85
280.244	510.3	280.244	499.45	280.244	494.25	280.244	523.25	280.244	497.8	280.244	499.571	-502.276	489.889	-374.251	495.3
283.104	511.3	283.104	497.7	283.104	494.667	283.104	521.2	283.104	497.8	283.104	497.857	-498.076	490	-370.1	495
285.963	512.1	285.963	498.65	285.963	494.417	285.963	520.85	285.963	497.4	285.963	497.429	-493.878	491.278	-365.951	494.85
288.821	508.4	288.821	496.9	288.821	493.917	288.821	521.8	288.821	497.7	288.821	496	-489.682	491.444	-361.803	495.05
291.678	513.5	291.678	497.4	291.678	495.583	291.678	522.3	291.678	495.7	291.678	495.429	-485.487	489.889	-357.657	494.65
294.534	515.2	294.534	497	294.534	495.75	294.534	521.45	294.534	497.3	294.534	495.286	-481.294	491.389	-353.513	493.9
297.389	513.6	297.389	498.6	297.389	494.917	297.389	521.7	297.389	498.6	297.389	496	-477.103	490.222	-349.37	494.25
300.243	519.3	300.243	498.4	300.243	494.333	300.243	521.55	300.243	498.1	300.243	494.429	-472.913	490.444	-345.229	495.15
303.097	512.8	303.097	498.5	303.097	496.083	303.097	519.05	303.097	499.2	303.097	493	-468.725	490.556	-341.09	494.25
305.949	514.3	305.949	498.35	305.949	494.333	305.949	519.1	305.949	498.1	305.949	495.714	-464.539	491.611	-336.952	494.55
308.8	509.9	308.8	498.1	308.8	494.917	308.8	519.4	308.8	497.7	308.8	494.857	-460.355	491.222	-332.816	494.7
311.651	510	311.651	497.4	311.651	493.583	311.651	519.9	311.651	500	311.651	494	-456.172	490.722	-328.681	495.65
314.5	509.2	314.5	498.3	314.5	495.333	314.5	522.4	314.5	499.4	314.5	495	-451.99	490.167	-324.549	494.9
317.348	508.2	317.348	497.7	317.348	494.25	317.348	521.55	317.348	499.4	317.348	495.571	-447.811	490.722	-320.417	496.4
320.196	508.6	320.196	497.95	320.196	494.75	320.196	522.5	320.196	500.5	320.196	494.714	-443.633	491.444	-316.288	493.75
323.042	506.7	323.042	497.7	323.042	495.917	323.042	524.75	323.042	501.8	323.042	496.143	-439.457	490.833	-312.16	494.65
325.888	508.5	325.888	497.6	325.888	495.417	325.888	527.85	325.888	503.9	325.888	497.286	-435.282	490.444	-308.034	495.45
328.733	505.6	328.733	498.15	328.733	495.583	328.733	525.5	328.733	504.9	328.733	496.857	-431.109	491.444	-303.909	495.75
331.576	507.7	331.576	498.75	331.576	494.583	331.576	529.3	331.576	504.9	331.576	496.143	-426.938	490.222	-299.786	493.35
334.419	505.7	334.419	498.15	334.419	495.583	334.419	527.2	334.419	504.5	334.419	497.143	-422.768	491.333	-295.665	495.35
337.261	508.1	337.261	497.55	337.261	495.833	337.261	527.95	337.261	502.7	337.261	496	-418.6	491	-291.545	496.05
340.102	506.1	340.102	497.5	340.102	495.583	340.102	527.25	340.102	503.3	340.102	497.714	-414.434	490.667	-287.427	494.45
342.941	503.6	342.941	499	342.941	495.833	342.941	528.3	342.941	501.3	342.941	497.714	-410.27	490.222	-283.311	494
345.78	505.6	345.78	497.55	345.78	493.5	345.78	528.4	345.78	504.3	345.78	497.143	-406.107	491.944	-279.196	494
348.618	506.7	348.618	497.7	348.618	496.917	348.618	525.95	348.618	500.7	348.618	495.286	-401.945	491.333	-275.083	494.7
351.455	505.6	351.455	498.65	351.455	494.667	351.455	523.25	351.455	502.7	351.455	496.571	-397.786	490.944	-270.971	495.15
354.291	504.8	354.291	497.25	354.291	494.917	354.291	524.9	354.291	503.2	354.291	496.857	-393.628	490.611	-266.861	495
357.127	503.8	357.127	499.4	357.127	494.75	357.127	524.4	357.127	502	357.127	494.571	-389.471	490.444	-262.753	494.6
359.961	502.4	359.961	497.95	359.961	495.25	359.961	523.2	359.961	500.7	359.961	494.857	-385.317	491.5	-258.646	494
362.794	505.4	362.794	498.3	362.794	493.167	362.794	521	362.794	502	362.794	492.857	-381.164	490.111	-254.541	494.5
365.626	505.3	365.626	497.95	365.626	494.667	365.626	521.6	365.626	501.5	365.626	492	-377.012	491.5	-250.438	495
368.458	503.3	368.458	497.2	368.458	494.75	368.458	521.55	368.458	500.6	368.458	495.286	-372.863	490.389	-246.336	493.9
371.288	504.7	371.288	498.45	371.288	494.917	371.288	521.75	371.288	500.4	371.288	493.429	-368.715	490.222	-242.236	494.25
374.117	505.6	374.117	496.75	374.117	492.667	374.117	517.7	374.117	499	374.117	493.571	-364.568	490.944	-238.138	494.35
376.946	503.3	376.946	496.9	376.946	494.583	376.946	518.9	376.946	498.6	376.946	493	-360.424	490	-234.041	494.35
379.774	503.6	379.774	496.6	379.774	494	379.774	521.7	379.774	499.7	379.774	492.429	-356.281	490.833	-229.945	494.7
382.6	503.4	382.6	498.1	382.6	495.917	382.6	520.55	382.6	500.4	382.6	493.571	-352.139	491.444	-225.852	495.7
385.426	503.4	385.426	497.45	385.426	494.667	385.426	519.7	385.426	499.9	385.426	493	-347.999	490.944	-221.76	493.85
388.251	503.3	388.251	497.9	388.251	493.667	388.251	519.6	388.251	497.9	388.251	493.286	-343.861	490.333	-217.669	495.1
391.074	502	391.074	497.45	391.074	494.667	391.074	520.05	391.074	501.9	391.074	492.571	-339.725	489.889	-213.58	494.8
393.897	503.8	393.897	497.3	393.897	494.5	393.897	519.45	393.897	499.4	393.897	492.286	-335.59	491.111	-209.493	493.85
396.719	503.8	396.719	498.3	396.719	494.917	396.719	519.3	396.719	499.3	396.719	494.429	-331.457	490.889	-205.408	495
399.54	504.7	399.54	498.45	399.54	493.5	399.54	521.25	399.54	500	399.54	494.429	-327.325	491.667	-201.324	496.4
402.36	501.9	402.36	496.85	402.36	495.25	402.36	521.05	402.36	499.6	402.36	494.571	-323.195	490.056	-197.241	494.6
405.179	502.1	405.179	498.05	405.179	492.833	405.179	521.2	405.179	499.5	405.179	495.571	-319.067	491.111	-193.161	495.1
407.997	502.3	407.997	498.4	407.997	494.75	407.997	520.75	407.997	500.1	407.997	494.857	-314.94	491.056	-189.081	494.75
410.814	500.9	410.814	499.3	410.814	494.083	410.814	520.1	410.814	498.2	410.814	491	-310.815	490.444	-185.004	493.95
413.631	501.3	413.631	497.95	413.631	496.917	413.631	520.35	413.631	500.3	413.631	493	-306.692	490.389	-180.928	495.8
416.446	503.7	416.446	498	416.446	495.083	416.446	521.5	416.446	500.7	416.446	494	-302.57	492.111	-176.854	494.8
419.26	502.9	419.26	497.65	419.26	492.833	419.26	520.5	419.26	499.8	419.26	493.571	-298.45	490.944	-172.781	494.6
422.074	502.2	422.074	498.6	422.074	495.417	422.074	521.4	422.074	499.7	422.074	493	-294.331	490.944	-168.71	495.7
424.886	501.9	424.886	497.85	424.886	494.75	424.886	520.9	424.886	500.3	424.886	491.714	-290.214	489.833	-164.64	495.05
427.698	501.8	427.698	497.85	427.698	496.083	427.698	522.3	427.698	499.1	427.698	493.143	-286.099	490.5	-160.573	493.9
430.508	501.6	430.508	498.15	430.508	494.833	430.508	521.65	430.508	499.2	430.508	493.286	-281.986	491.444	-156.506	493.15
433.318	500.6	433.318	496.4	433.318	494.25	433.318	522.5	433.318	498.8	433.318	494	-277.874	492.111	-152.442	495.05
436.127	503.4	436.127	497.35	436.127	495.333	436.127	520.25	436.127	500.8	436.127	493.714	-273.763	490.333	-148.378	494.65
438.935	498.7	438.935	497.25	438.935	494.333	438.935	519.6	438.935	499.5	438.935	494.857	-269.655	490.333	-144.317	493.7
441.741	500.4	441.741	498.85	441.741	494.417	441.741	519.6	441.741	499.9	441.741	493.286	-265.548	492.389	-140.257	494.15
444.547	500.8	444.547	495.6	444.547	495.083	444.547	519.05	444.547	501.8	444.547	496.143	-261.442	490.222	-136.199	495.1
447.352	500.1	447.352	498.65	447.352	494.75	447.352	520.15	447.352	498.5	447.352	494	-257.338	493.556	-132.142	494.4
450.156	498.7	450.156	498	450.156	493.833	450.156	520.05	450.156	499.3	450.156	491.286	-253.236	491.833	-128.087	493.7
452.96	500.3	452.96	497.85	452.96	496.667	452.96	520.35	452.96	499.9	452.96	494.286	-249.135	490.333	-124.034	496
455.762	497.2	455.762	498.85	455.762	497.25	455.762	520.85	455.762	501.8	455.762	494	-245.036	492.556	-119.982	494.05
458.563	497.3	458.563	496.85	458.563	494.417	458.563	519.45	458.563	499.9	458.563	491.571	-240.939	491.056	-115.931	494.75
461.363	499.6	461.363	498.05	461.363	494.083	461.363	521.15	461.363	499.6	461.363	493.857	-236.843	490.056	-111.883	494.65
464.163	495.7	464.163	497.7	464.163	494.833	464.163	521.05	464.163	499	464.163	493.857	-232.749	490.5	-107.835	495.1
466.961	498.5	466.961	497.1	466.961	494.417	466.961	521.65	466.961	499.3	466.961	492.714	-228.657	491.056	-103.79	494.3
469.759	498.2	469.759	497.1	469.759	493.167	469.759	521.35	469.759	499.3	469.759	493.429	-224.566	491.778	-99.746	494.7
472.555	498.6	472.555	497.65	472.555	495.5	472.555	522.3	472.555	501.5	472.555	492	-220.477	491.222	-95.7036	494.2
475.351	499.3	475.351	499.55	475.351	494.917	475.351	520.85	475.351	498	475.351	492.857	-216.389	491	-91.6628	494.8
478.145	498.9	478.145	497.15	478.145	494.667	478.145	523.6	478.145	502.7	478.145	492.143	-212.303	490.556	-87.6236	494.1
480.939	500.5	480.939	499.65	480.939	496.167	480.939	546.35	480.939	510.9	480.939	504.571	-208.219	490.667	-83.5861	494.65
483.732	500.2	483.732	500.6	483.732	500.417	483.732	581.3	483.732	537.9	483.732	521.714	-204.136	490.833	-79.55	494.55
486.524	500.8	486.524	497.5	486.524	503	486.524	557.1	486.524	532.6	486.524	510	-200.055	491.833	-75.5156	494.7
489.315	502.2	489.315	498.65	489.315	498.5	489.315	527.65	489.315	506	489.315	497.857	-195.975	491.167	-71.4827	496.05
492.105	503.5	492.105	498.7	492.105	495.083	492.105	520.7	492.105	502	492.105	493.143	-191.897	491.111	-67.4514	494.85
494.894	505	494.894	497.9	494.894	494.083	494.894	519.85	494.894	500.1	494.894	494.571	-187.821	490.056	-63.4218	494.25
497.682	508.7	497.682	498.65	497.682	494.167	497.682	520.1	497.682	498.5	497.682	492.143	-183.746	489.944	-59.3936	495.4
500.47	512.4	500.47	497.5	500.47	493.333	500.47	519	500.47	499	500.47	490.714	-179.673	491.389	-55.3671	494.75
503.256	518.3	503.256	496.8	503.256	494.583	503.256	519	503.256	498.2	503.256	493	-175.601	491.944	-51.3421	495.85
506.041	534.7	506.041	498.55	506.041	495.5	506.041	518.1	506.041	500.4	506.041	492.286	-171.531	492.167	-47.3187	494.65
508.826	564.7	508.826	497.2	508.826	493.417	508.826	519.75	508.826	499.1	508.826	493.429	-167.463	490.667	-43.2969	495
511.609	634.6	511.609	498.1	511.609	494.583	511.609	519.25	511.609	499.9	511.609	492.714	-163.396	491.222	-39.2767	493.65
514.392	802.4	514.392	497.25	514.392	493.5	514.392	520.1	514.392	500.6	514.392	491	-159.331	490.389	-35.258	494.25
517.174	1034.5	517.174	496.85	517.174	496.083	517.174	519.2	517.174	497.2	517.174	494	-155.267	489.667	-31.2409	493.85
519.954	1087.1	519.954	498.1	519.954	491.583	519.954	518.3	519.954	499.2	519.954	492.286	-151.205	490.889	-27.2254	494.5
522.734	893	522.734	498.7	522.734	494.083	522.734	520	522.734	497.9	522.734	492.429	-147.145	491.444	-23.2115	495.35
525.513	709.7	525.513	497.65	525.513	493.917	525.513	517.75	525.513	498	525.513	492.571	-143.086	491.667	-19.1991	494.65
528.291	615.4	528.291	496.9	528.291	493.333	528.291	517.8	528.291	498.4	528.291	492.571	-139.029	492.111	-15.1883	495.35
531.068	577.5	531.068	497	531.068	493.667	531.068	516.5	531.068	500.7	531.068	492.286	-134.973	490.722	-11.179	495.55
533.844	555.2	533.844	496.65	533.844	494.5	533.844	518.05	533.844	497.1	533.844	494.286	-130.919	490.722	-7.17135	494.95
536.619	541.6	536.619	498.15	536.619	493.25	536.619	520.15	536.619	497.4	536.619	493.429	-126.867	491.444	-3.16524	494.25
539.394	534.7	539.394	497.95	539.394	493.833	539.394	519.05	539.394	501.4	539.394	491.286	-122.816	491.833	0.83931	495.7
542.167	526.6	542.167	497.8	542.167	492.167	542.167	519.05	542.167	498	542.167	491.286	-118.767	490.778	4.8423	494.95
544.939	524.1	544.939	497.2	544.939	493.5	544.939	517.9	544.939	500.4	544.939	492.143	-114.719	489.556	8.84372	494.95
547.711	518.7	547.711	496.2	547.711	494.667	547.711	516.9	547.711	496.3	547.711	491.857	-110.673	491.056	12.8436	495.4
550.481	516.1	550.481	499	550.481	494	550.481	517.25	550.481	497.5	550.481	493	-106.629	490.611	16.8419	495.9
553.251	514.3	553.251	496.65	553.251	493.25	553.251	517.5	553.251	498.1	553.251	491.857	-102.586	490.556	20.8386	494.45
556.02	514.6	556.02	498.65	556.02	494.167	556.02	516.65	556.02	498.4	556.02	488.857	-98.5448	491.167	24.8338	495
558.788	512.3	558.788	497.4	558.788	493.167	558.788	516.7	558.788	497.7	558.788	489.857	-94.5051	490.333	28.8274	494.5
561.555	510.7	561.555	497.8	561.555	493.5	561.555	518.45	561.555	498.6	561.555	490.143	-90.467	492.333	32.8195	494.2
564.32	509.9	564.32	497.75	564.32	495.75	564.32	517.7	564.32	500.2	564.32	491.286	-86.4305	491.167	36.81	496.4
567.086	508.6	567.086	496.85	567.086	493.833	567.086	516.3	567.086	497.3	567.086	492.143	-82.3955	491.111	40.799	493.75
569.85	507.4	569.85	497.15	569.85	493.25	569.85	516.85	569.85	500.4	569.85	492	-78.3622	492.167	44.7864	494.7
572.613	508.3	572.613	496.9	572.613	494.667	572.613	518.45	572.613	497.2	572.613	490	-74.3304	490.722	48.7722	494.65
575.375	506.9	575.375	497.5	575.375	494.667	575.375	516.25	575.375	496.8	575.375	491.429	-70.3002	491.778	52.7565	494.2
578.136	507.3	578.136	497.4	578.136	492.917	578.136	514.85	578.136	496.9	578.136	489.143	-66.2715	490.556	56.7393	494.55
580.897	507.2	580.897	497.65	580.897	495.667	580.897	515.8	580.897	497.7	580.897	490.429	-62.2445	491.5	60.7205	495.1
583.656	505.7	583.656	496.8	583.656	493.833	583.656	516.2	583.656	496.7	583.656	490	-58.219	489.5	64.7001	495.75
586.415	505.5	586.415	498.1	586.415	495.25	586.415	513.45	586.415	497.5	586.415	491.286	-54.1951	491.833	68.6782	494.25
589.173	507.2	589.173	495.7	589.173	492.917	589.173	516.4	589.173	496.2	589.173	490.143	-50.1728	491.111	72.6548	495.3
591.93	505.5	591.93	496.65	591.93	493.25	591.93	516.4	591.93	497.6	591.93	490.571	-46.152	491.833	76.6298	495.7
594.685	505.9	594.685	497.3	594.685	492.833	594.685	515.55	594.685	494.7	594.685	491.286	-42.1328	491.056	80.6032	494.8
597.44	502.9	597.44	498.6	597.44	494	597.44	516.25	597.44	496.5	597.44	491.143	-38.1152	491.111	84.5752	496.3
600.194	501.8	600.194	498.65	600.194	493.75	600.194	514.85	600.194	496.2	600.194	489.857	-34.0992	490.389	88.5455	496.35
602.947	504.4	602.947	497.1	602.947	494.417	602.947	515.55	602.947	498.5	602.947	490.429	-30.0847	490.5	92.5144	496.4
605.7	505.8	605.7	496.2	605.7	492	605.7	514.35	605.7	497.1	605.7	488.857	-26.0718	490.389	96.4817	496.35
608.451	506.8	608.451	496.8	608.451	493.083	608.451	514.1	608.451	497.6	608.451	488.714	-22.0604	490.722	100.447	496.7
611.201	506.5	611.201	496.1	611.201	493.5	611.201	517.15	611.201	496.3	611.201	489.857	-18.0506	491.5	104.412	495.4
613.951	508.3	613.951	497.45	613.951	493.25	613.951	515.2	613.951	498.2	613.951	490.429	-14.0424	491.667	108.374	497.45
616.699	509.1	616.699	496.95	616.699	495.833	616.699	515.95	616.699	497	616.699	490.571	-10.0358	490.556	112.335	496.6
619.447	505.2	619.447	496.4	619.447	492.5	619.447	514.55	619.447	496.7	619.447	490.571	-6.03068	491	116.295	497.05
622.194	504.8	622.194	498.7	622.194	494.083	622.194	516.55	622.194	495.9	622.194	491.286	-2.02715	490.556	120.253	496.9
624.939	505	624.939	496.95	624.939	495.083	624.939	513.85	624.939	496.5	624.939	489.429	1.97481	491.167	124.21	496.65
627.684	503.9	627.684	498.1	627.684	492	627.684	513.6	627.684	495.3	627.684	490.571	5.97522	489.944	128.165	496.45
630.428	502.7	630.428	498.1	630.428	493.75	630.428	514.4	630.428	496.2	630.428	489.286	9.97407	491.444	132.118	498.25
633.171	504.5	633.171	498.1	633.171	494.5	633.171	514.2	633.171	495.9	633.171	490.429	13.9714	489.167	136.07	497.55
635.913	504.6	635.913	497.3	635.913	493	635.913	513.9	635.913	496.6	635.913	488.714	17.9671	490.611	140.02	498.5
638.655	506.2	638.655	497.1	638.655	493.583	638.655	515.05	638.655	496.2	638.655	489.143	21.9613	490.833	143.969	496.4
641.395	504.2	641.395	497.55	641.395	494.75	641.395	515.15	641.395	495.1	641.395	488.714	25.9539	491.111	147.917	498.85
644.134	503.5	644.134	498.85	644.134	495.333	644.134	513.6	644.134	497.1	644.134	489.714	29.945	490.444	151.862	499.1
646.873	502.9	646.873	497.3	646.873	493.333	646.873	514.5	646.873	496	646.873	488	33.9345	490.556	155.807	498.5
649.61	502.4	649.61	495.6	649.61	494.333	649.61	513.95	649.61	494.4	649.61	490	37.9224	490.222	159.749	499.9
652.347	503.4	652.347	498.15	652.347	493.833	652.347	514.95	652.347	496.3	652.347	489.429	41.9088	489.278	163.691	500.7
655.083	503.2	655.083	498.25	655.083	494.083	655.083	514.3	655.083	495.5	655.083	488.714	45.8937	491.556	167.63	500.35
657.818	504.5	657.818	497.5	657.818	494.583	657.818	515.6	657.818	496.1	657.818	488.714	49.877	490.944	171.569	501.75
660.552	501.2	660.552	496.8	660.552	492.5	660.552	515.2	660.552	495.9	660.552	488.143	53.8588	490.667	175.505	501.35
663.285	505	663.285	497.05	663.285	494.417	663.285	514.9	663.285	496.8	663.285	490	57.839	490	179.44	501.1
666.017	504.2	666.017	497.5	666.017	494.167	666.017	513.4	666.017	496.3	666.017	489.571	61.8177	490.556	183.374	503.15
668.748	502.9	668.748	498.5	668.748	492.5	668.748	513.15	668.748	494.7	668.748	489.571	65.7948	490.556	187.306	501.15
671.478	503.6	671.478	497.7	671.478	493	671.478	513.1	671.478	495.3	671.478	488.286	69.7704	490.611	191.237	503.65
674.208	501.7	674.208	497.6	674.208	494.25	674.208	512.85	674.208	495.7	674.208	490.143	73.7444	491.5	195.166	503.45
676.936	503.7	676.936	498.1	676.936	491.417	676.936	512.3	676.936	495.3	676.936	489	77.7169	490.278	199.093	504.95
679.664	502	679.664	497.7	679.664	494.167	679.664	514.7	679.664	494.6	679.664	490.429	81.6878	491.833	203.019	505.4
682.391	503.1	682.391	497.65	682.391	493.833	682.391	514.15	682.391	496.2	682.391	489	85.6573	491.667	206.944	505.2
685.116	501.5	685.116	496.4	685.116	492.333	685.116	513.1	685.116	495	685.116	490.286	89.6251	493.167	210.867	504.8
687.841	500.4	687.841	497.75	687.841	492.333	687.841	513.95	687.841	494	687.841	488.143	93.5915	492	214.788	504.3
690.565	502	690.565	497.2	690.565	494	690.565	512.6	690.565	494.8	690.565	488.714	97.5563	493.889	218.708	504.7
693.288	500.7	693.288	497.95	693.288	494.667	693.288	513.55	693.288	494.8	693.288	489.571	101.52	492.444	222.627	503.1
696.011	500.4	696.011	497.55	696.011	491.667	696.011	513	696.011	495.8	696.011	490.857	105.481	492.722	226.544	501.7
698.732	500	698.732	498.65	698.732	494.417	698.732	515	698.732	495.3	698.732	489.429	109.441	491.833	230.459	502.4
701.452	499.8	701.452	497.55	701.452	493.667	701.452	513.25	701.452	494.3	701.452	490.857	113.4	491.611	234.373	501.1
704.172	500.4	704.172	496.7	704.172	492.5	704.172	512.75	704.172	496	704.172	489.714	117.357	492.444	238.285	501.05
706.89	499	706.89	498.5	706.89	493.833	706.89	514.25	706.89	494.3	706.89	490.714	121.313	493.333	242.196	500.85
709.608	500.1	709.608	496.5	709.608	493.417	709.608	512.75	709.608	495.9	709.608	490.143	125.267	492.778	246.106	502.1
712.325	500.7	712.325	497.4	712.325	493.417	712.325	513.4	712.325	495.4	712.325	488.143	129.219	492.889	250.014	500.5
715.041	500.5	715.041	497.8	715.041	493.5	715.041	513.75	715.041	494.1	715.041	487.714	133.17	491.333	253.92	501.6
717.756	501.9	717.756	497.1	717.756	495.083	717.756	512.75	717.756	496.7	717.756	490.714	137.12	492.833	257.825	501.15
720.47	500.2	720.47	497.9	720.47	492.5	720.47	513	720.47	494.6	720.47	489	141.068	494.556	261.728	500.75
723.183	499.9	723.183	495.7	723.183	494.667	723.183	514.05	723.183	493.6	723.183	489.714	145.014	493.444	265.63	500.05
725.895	499.6	725.895	497.65	725.895	493.917	725.895	513.05	725.895	495.2	725.895	488.571	148.959	494.333	269.531	500.05
728.606	499.9	728.606	498.8	728.606	493.083	728.606	513.75	728.606	494.4	728.606	489.571	152.902	492.833	273.43	499.8
731.317	499.4	731.317	497.5	731.317	492.417	731.317	514.6	731.317	495.2	731.317	490.286	156.844	494.389	277.327	500.65
734.026	500.1	734.026	497.2	734.026	494.25	734.026	513.65	734.026	494.1	734.026	490.286	160.785	494.944	281.223	501.65
736.735	499.5	736.735	496.85	736.735	493.667	736.735	513	736.735	495.2	736.735	489.429	164.723	494.611	285.117	500.35
739.443	499.4	739.443	497.2	739.443	493	739.443	514.1	739.443	493.3	739.443	490.714	168.661	496.389	289.01	500.3
742.15	500.3	742.15	497.55	742.15	493.417	742.15	513.5	742.15	496.5	742.15	492.286	172.596	495.278	292.902	499.95
744.856	500	744.856	496.1	744.856	492.833	744.856	513.7	744.856	495.7	744.856	490.429	176.531	495.611	296.792	498.5
747.561	498.9	747.561	496.75	747.561	494	747.561	513.45	747.561	496.1	747.561	491.714	180.463	496.167	300.68	499.8
750.265	499.5	750.265	496.9	750.265	493.083	750.265	513.05	750.265	495.1	750.265	489.286	184.395	496.111	304.567	499.4
752.968	501.2	752.968	497.55	752.968	492.583	752.968	513.4	752.968	496	752.968	489.143	188.324	497.667	308.452	499.2
755.671	498.5	755.671	497.4	755.671	493.75	755.671	513.05	755.671	493.6	755.671	490.286	192.252	498.278	312.336	500.6
758.372	499.6	758.372	496.95	758.372	491.917	758.372	513.7	758.372	495.8	758.372	491	196.179	497.667	316.219	500.1
761.073	500.7	761.073	497.55	761.073	494.667	761.073	514.15	761.073	495.8	761.073	488.714	200.104	500.389	320.1	499.7
763.773	500.1	763.773	496.65	763.773	494.417	763.773	513.65	763.773	495.2	763.773	489.429	204.028	499.667	323.979	499.95
766.471	499.5	766.471	497.45	766.471	494.5	766.471	513.2	766.471	495.7	766.471	490.286	207.95	500.333	327.857	499.45
769.169	500.6	769.169	497.35	769.169	493.25	769.169	513	769.169	494.6	769.169	491.286	211.871	500.278	331.734	499.4
771.866	499.1	771.866	498.4	771.866	493.333	771.866	511.95	771.866	494.3	771.866	490	215.79	500	335.609	499.15
774.563	502	774.563	497.55	774.563	491.5	774.563	512.95	774.563	492.4	774.563	491.714	219.707	500.556	339.482	499.9
777.258	500.9	777.258	496.85	777.258	493.417	777.258	515.4	777.258	496.7	777.258	490.571	223.623	501.167	343.354	499.15
779.952	498.6	779.952	497.6	779.952	492.667	779.952	513.75	779.952	495	779.952	489	227.538	498.889	347.225	499.4
782.646	501.5	782.646	498.95	782.646	494.167	782.646	513	782.646	493.9	782.646	492.143	231.451	501.444	351.094	498.65
785.338	500.9	785.338	497.45	785.338	492.75	785.338	513.2	785.338	495.5	785.338	489.286	235.363	501.833	354.962	498.2
788.03	500.7	788.03	498.55	788.03	493.833	788.03	513.7	788.03	495.5	788.03	489.429	239.273	502.111	358.828	500.65
790.721	498.4	790.721	498.35	790.721	493.417	790.721	512.4	790.721	494.3	790.721	490.857	243.181	501.833	362.693	497.7
793.411	500.5	793.411	497.2	793.411	493.25	793.411	512.75	793.411	494	793.411	489.571	247.088	501.5	366.556	499.45
796.1	501.3	796.1	497.95	796.1	493.667	796.1	513.35	796.1	495.1	796.1	489.571	250.994	501.444	370.418	499.45
798.788	500.7	798.788	497.35	798.788	493.083	798.788	513.25	798.788	494.3	798.788	492	254.898	501.333	374.278	498.85
801.475	500.7	801.475	497.2	801.475	492.917	801.475	513.4	801.475	495.5	801.475	490.571	258.801	502.556	378.137	499.65
804.162	502.1	804.162	497.5	804.162	493.917	804.162	514.65	804.162	494.9	804.162	492.429	262.702	502.667	381.994	498.5
806.847	498.9	806.847	498.1	806.847	493.667	806.847	513	806.847	494.9	806.847	492.286	266.601	502.611	385.85	499.3
809.532	501.1	809.532	496.2	809.532	495	809.532	512.3	809.532	494.3	809.532	493.714	270.499	502.833	389.704	498.55
812.215	502.5	812.215	497.95	812.215	495.5	812.215	513.9	812.215	495.1	812.215	496.857	274.396	502.333	393.557	500.15
814.898	500	814.898	497.85	814.898	493.25	814.898	513.75	814.898	495.3	814.898	493.286	278.291	502.889	397.408	499.1
817.58	501.7	817.58	496.8	817.58	492.917	817.58	514.45	817.58	494.2	817.58	492.857	282.184	502.667	401.258	499.85
820.261	499.4	820.261	497.6	820.261	493.083	820.261	514	820.261	495.1	820.261	493.714	286.077	502.111	405.107	499.75
822.941	501.8	822.941	499.4	822.941	493.5	822.941	514.05	822.941	494.7	822.941	494.571	289.967	501.944	408.954	500.15
825.621	501.5	825.621	497.6	825.621	494.167	825.621	512.35	825.621	494.6	825.621	491.286	293.856	502.111	412.799	500.2
828.299	500.5	828.299	496.55	828.299	493.667	828.299	514.6	828.299	494.1	828.299	494.857	297.744	503.667	416.643	498.5
830.977	500.2	830.977	496.35	830.977	494.667	830.977	515.05	830.977	494.3	830.977	491.857	301.63	502.222	420.486	499.8
833.653	500.5	833.653	497.2	833.653	492.75	833.653	515.6	833.653	493.3	833.653	492.857	305.515	502.056	424.327	500.6
836.329	501.6	836.329	498.3	836.329	493.75	836.329	513.85	836.329	495.5	836.329	493.857	309.398	503.278	428.167	500.75
839.004	501.1	839.004	496.6	839.004	492.333	839.004	513.45	839.004	496	839.004	494.714	313.279	503.278	432.005	499.55
841.678	499.3	841.678	498.3	841.678	494.167	841.678	513.4	841.678	496.4	841.678	494.571	317.16	505.222	435.842	500.1
844.351	499.4	844.351	498.55	844.351	495.667	844.351	514.8	844.351	496.5	844.351	494	321.038	503.278	439.677	501.05
847.023	500.5	847.023	497.35	847.023	491.75	847.023	514.65	847.023	493.6	847.023	497.429	324.916	503.056	443.511	501.1
849.695	500.5	849.695	497.2	849.695	493.333	849.695	513.7	849.695	495.2	849.695	496.143	328.791	503.722	447.343	500.9
852.365	500.8	852.365	496.6	852.365	492.917	852.365	514.55	852.365	495.6	852.365	496	332.665	503	451.174	500.25
855.035	499.2	855.035	498.6	855.035	493.667	855.035	514.95	855.035	495.9	855.035	496	336.538	502.556	455.004	500.55
857.703	501	857.703	497.2	857.703	493.25	857.703	514.05	857.703	495.2	857.703	496.286	340.41	505.167	458.832	500.05
860.371	501.9	860.371	497.85	860.371	493.917	860.371	515.45	860.371	495.1	860.371	498.571	344.279	503.722	462.658	500
863.038	500.7	863.038	496.45	863.038	491.25	863.038	514.6	863.038	494.4	863.038	496	348.148	504	466.483	500.5
865.704	502.4	865.704	497.85	865.704	493.5	865.704	514.6	865.704	496.2	865.704	497.429	352.015	504.056	470.307	500.25
868.369	502.1	868.369	497.9	868.369	493.917	868.369	514	868.369	496.3	868.369	497.857	355.88	504.111	474.129	499.8
871.034	500.4	871.034	497	871.034	493.25	871.034	515.85	871.034	496.4	871.034	500.143	359.744	504.056	477.95	499
873.697	501.1	873.697	496.7	873.697	494.25	873.697	516.95	873.697	493.7	873.697	500.714	363.606	505.5	481.769	499.5
876.36	501.8	876.36	497.35	876.36	493.083	876.36	516.15	876.36	495.6	876.36	500	367.467	506.222	485.587	499.3
879.021	500.8	879.021	497.7	879.021	493.083	879.021	513.2	879.021	494.7	879.021	500.143	371.327	504.444	489.403	498.4
881.682	499.9	881.682	497.4	881.682	492.417	881.682	516.05	881.682	494.8	881.682	497.143	375.185	505.222	493.218	499.15
884.342	500.8	884.342	497.55	884.342	492	884.342	515.75	884.342	495.7	884.342	498.714	379.041	508.222	497.032	499
887.001	500.2	887.001	497.35	887.001	495.083	887.001	515.5	887.001	494.1	887.001	497.286	382.896	509.333	500.844	498.35
889.659	500.1	889.659	497.35	889.659	494.083	889.659	516.3	889.659	496	889.659	498	386.75	511.944	504.654	500.4
892.317	501.2	892.317	497.95	892.317	493.083	892.317	516.5	892.317	493.3	892.317	499.143	390.602	510.889	508.464	499.65
894.973	499.8	894.973	497.35	894.973	492.25	894.973	515.3	894.973	495.3	894.973	494.286	394.453	510.778	512.271	498.65
897.629	501.4	897.629	497.55	897.629	493.25	897.629	515.2	897.629	495.1	897.629	494.714	398.302	507.778	516.078	499.55
900.283	501.6	900.283	496.7	900.283	493.5	900.283	513.8	900.283	493.5	900.283	493.143	402.15	507.222	519.882	499.55
902.937	501.7	902.937	498.15	902.937	495.417	902.937	513.65	902.937	496.3	902.937	493.714	405.996	507.278	523.686	499.3
905.59	500.3	905.59	498.35	905.59	493.583	905.59	513.35	905.59	494.6	905.59	491.143	409.841	505.389	527.488	497.75
908.242	500.9	908.242	497.45	908.242	494.25	908.242	514	908.242	494.3	908.242	491.286	413.684	505.944	531.288	497.45
910.894	500.8	910.894	497.9	910.894	492.667	910.894	513.5	910.894	495.4	910.894	491.143	417.526	506.222	535.087	498.65
913.544	502.2	913.544	495.85	913.544	493.833	913.544	513	913.544	493	913.544	493.143	421.366	507.167	538.885	500.55
916.193	500.9	916.193	498.25	916.193	493.5	916.193	513.6	916.193	495.5	916.193	493.286	425.205	510.278	542.681	498
918.842	500.7	918.842	498.5	918.842	492.917	918.842	513.3	918.842	494.8	918.842	491.429	429.043	515	546.476	500.6
921.49	500.3	921.49	496.95	921.49	493.333	921.49	512.15	921.49	494.6	921.49	491.714	432.879	516.167	550.269	500.05
924.137	502.9	924.137	497.35	924.137	494.25	924.137	512.8	924.137	495.8	924.137	490.857	436.713	512.444	554.061	498.75
926.783	503.8	926.783	497.45	926.783	493.25	926.783	512.85	926.783	494.4	926.783	492	440.546	511.333	557.852	498.6
929.428	507.5	929.428	497.5	929.428	493.583	929.428	512.05	929.428	494.7	929.428	490.714	444.378	506.611	561.641	498.7
932.072	512.3	932.072	497.9	932.072	492.083	932.072	512.2	932.072	494.7	932.072	490.571	448.208	506.722	565.428	498.65
934.715	514	934.715	496.9	934.715	494.083	934.715	513.9	934.715	494.3	934.715	491.714	452.037	506.111	569.214	499.7
937.358	519	937.358	497.2	937.358	493.917	937.358	512.3	937.358	493.7	937.358	490.143	455.864	508.389	572.999	499.7
939.999	521.6	939.999	497.75	939.999	494.5	939.999	513.55	939.999	493.5	939.999	489.429	459.69	507.444	576.783	499.25
942.64	521.1	942.64	498.35	942.64	493	942.64	512.5	942.64	495.1	942.64	489.571	463.515	505.333	580.564	499.05
945.28	525.9	945.28	498.75	945.28	493.917	945.28	513.8	945.28	494.5	945.28	490.714	467.338	505	584.345	497.55
947.919	519.3	947.919	497.8	947.919	492.333	947.919	513.9	947.919	495.4	947.919	492.429	471.159	505.833	588.124	499.3
950.557	524.5	950.557	497.8	950.557	492.5	950.557	514	950.557	493	950.557	492	474.979	504.944	591.902	498.3
953.195	521.6	953.195	494.85	953.195	494.167	953.195	513.7	953.195	494.1	953.195	492.143	478.798	505.389	595.678	498.7
955.831	520.4	955.831	497.4	955.831	494.667	955.831	514.15	955.831	494.7	955.831	492.857	482.615	505.944	599.452	497.85
958.467	522.1	958.467	497.9	958.467	492.833	958.467	514.2	958.467	495.6	958.467	493.143	486.431	506.5	603.226	498.95
961.101	523.2	961.101	496.1	961.101	493.667	961.101	512.85	961.101	495.2	961.101	494.286	490.245	506.667	606.998	499.9
963.735	523.2	963.735	497	963.735	493.833	963.735	512.85	963.735	494.5	963.735	491.571	494.058	507.222	610.768	499.4
966.368	522.9	966.368	497.1	966.368	493.417	966.368	514.2	966.368	494.6	966.368	495	497.869	506.222	614.537	499.9
969	523.5	969	497.1	969	491.417	969	514	969	495.2	969	491.286	501.679	505.611	618.305	498.4
971.632	522.8	971.632	498.4	971.632	493.75	971.632	514.7	971.632	494.2	971.632	490.571	505.488	505.222	622.071	498.65
974.262	522.3	974.262	497.05	974.262	493.75	974.262	514.1	974.262	493.1	974.262	492.429	509.295	506.611	625.836	498.6
976.892	526.1	976.892	497.05	976.892	495.667	976.892	514.4	976.892	495.5	976.892	491.857	513.1	505.556	629.599	499.6
979.52	519.4	979.52	498.4	979.52	494.667	979.52	515.8	979.52	492.7	979.52	491.571	516.904	506.944	633.361	498.9
982.148	522	982.148	498.5	982.148	493	982.148	516	982.148	493.1	982.148	491.286	520.707	505.556	637.122	497.85
984.775	522.7	984.775	497.55	984.775	494.667	984.775	516.2	984.775	493.6	984.775	492.857	524.508	505.333	640.881	498.3
987.401	517.2	987.401	497.85	987.401	491.5	987.401	513.7	987.401	494.1	987.401	491.857	528.308	505.667	644.639	499.15
990.027	513.3	990.027	497.9	990.027	493.167	990.027	514.15	990.027	494.7	990.027	490.429	532.107	506.833	648.395	497.55
992.651	513	992.651	499.1	992.651	493.417	992.651	513.85	992.651	494.5	992.651	491.571	535.904	507.889	652.15	497.4
995.275	509	995.275	498	995.275	494.333	995.275	513.95	995.275	494.6	995.275	491.143	539.699	505.889	655.904	498.35
997.897	507.7	997.897	498.6	997.897	493.167	997.897	513.65	997.897	495.9	997.897	490.429	543.493	505.722	659.656	497.85
1000.52	505.3	1000.52	499.25	1000.52	492.417	1000.52	513.95	1000.52	493.3	1000.52	492	547.286	507.556	663.407	498.15
1003.14	506.1	1003.14	497.9	1003.14	492.917	1003.14	512.05	1003.14	496.2	1003.14	492	551.077	506.389	667.156	497
1005.76	504.6	1005.76	498.6	1005.76	493.333	1005.76	513.55	1005.76	491.4	1005.76	491.429	554.867	506.333	670.904	497.25
1008.38	502.6	1008.38	497.6	1008.38	493.583	1008.38	514.7	1008.38	497	1008.38	492.571	558.656	505.278	674.65	496.8
1011	503.4	1011	498	1011	492.75	1011	513.15	1011	492.4	1011	492.857	562.443	509.111	678.395	497
1013.62	503.2	1013.62	496.4	1013.62	494.333	1013.62	513.8	1013.62	494.3	1013.62	493.857	566.228	505.5	682.139	498.55
1016.23	501.5	1016.23	498.3	1016.23	492.917	1016.23	517.15	1016.23	494.7	1016.23	494.429	570.012	505.167	685.881	497.1
1018.85	501.5	1018.85	497.9	1018.85	493.083	1018.85	513.65	1018.85	494.3	1018.85	494.429	573.795	505.722	689.622	496.85
1021.46	499.8	1021.46	499.35	1021.46	492.75	1021.46	514.15	1021.46	493.4	1021.46	495	577.576	505.5	693.362	498.05
1024.08	500.5	1024.08	498.35	1024.08	493.417	1024.08	513.3	1024.08	493.7	1024.08	495.143	581.356	504.833	697.1	498.7
1026.69	498.5	1026.69	497.85	1026.69	493.75	1026.69	514.65	1026.69	493.8	1026.69	494.286	585.135	507.111	700.836	498.15
1029.3	499.1	1029.3	499.1	1029.3	493	1029.3	514.5	1029.3	493.7	1029.3	494.857	588.912	507.5	704.572	497.85
1031.91	498.6	1031.91	498.4	1031.91	494.167	1031.91	515.3	1031.91	494.4	1031.91	496	592.687	506.611	708.305	497.95
1034.52	497.5	1034.52	499.3	1034.52	494.083	1034.52	514.55	1034.52	494.1	1034.52	494.429	596.461	507.222	712.038	497.05
1037.13	496	1037.13	498.55	1037.13	493.167	1037.13	514.05	1037.13	494	1037.13	495	600.234	507.667	715.769	498.7
1039.74	495.9	1039.74	497.65	1039.74	492.833	1039.74	516.5	1039.74	494.6	1039.74	497.857	604.005	507.222	719.499	498.65
1042.35	496.7	1042.35	499.15	1042.35	493.333	1042.35	515.4	1042.35	492.4	1042.35	495.571	607.775	507.222	723.227	498.05
1044.96	497	1044.96	500.75	1044.96	492.5	1044.96	515.75	1044.96	495	1044.96	498.571	611.544	505.889	726.954	497.75
1047.57	496.1	1047.57	497.3	1047.57	493.167	1047.57	515.2	1047.57	494.1	1047.57	498.857	615.311	507.278	730.679	498.5
1050.17	495.7	1050.17	499.65	1050.17	493.333	1050.17	514.7	1050.17	493	1050.17	499.143	619.076	508.222	734.403	497.8
1052.78	497.6	1052.78	498.7	1052.78	492.333	1052.78	515.4	1052.78	494.2	1052.78	498.571	622.841	507.778	738.126	496.7
1055.38	497.2	1055.38	499.5	1055.38	494.167	1055.38	517.3	1055.38	494.6	1055.38	499.286	626.604	507.167	741.847	498.55
1057.98	496.8	1057.98	498.25	1057.98	492.083	1057.98	515.15	1057.98	496.4	1057.98	500.143	630.365	508.556	745.567	497.6
1060.59	497.1	1060.59	499.8	1060.59	493.917	1060.59	516.25	1060.59	493.4	1060.59	500.286	634.125	508	749.286	497.7
1063.19	499.1	1063.19	498.45	1063.19	492.917	1063.19	515.6	1063.19	493.6	1063.19	501.857	637.884	508.278	753.003	498.35
1065.79	495.8	1065.79	499.25	1065.79	492.917	1065.79	515.65	1065.79	494.8	1065.79	502.286	641.641	508.556	756.719	498.05
1068.39	494.3	1068.39	501.35	1068.39	493.083	1068.39	516.85	1068.39	494.6	1068.39	499.571	645.396	507.389	760.433	498.75
1070.99	496.4	1070.99	500.1	1070.99	492.25	1070.99	516.8	1070.99	493.8	1070.99	501.429	649.151	508.167	764.146	497.8
1073.58	497.6	1073.58	499.75	1073.58	493.75	1073.58	516.35	1073.58	494.7	1073.58	501	652.904	507.556	767.858	498.15
1076.18	495.3	1076.18	499.05	1076.18	493	1076.18	518.05	1076.18	495	1076.18	501.714	656.655	507.556	771.568	497.6
1078.78	497.1	1078.78	500.65	1078.78	493.917	1078.78	516.15	1078.78	494.9	1078.78	500.143	660.406	506.278	775.277	497.35
1081.37	497.6	1081.37	501.4	1081.37	493.5	1081.37	517	1081.37	493.6	1081.37	498.143	664.154	506.778	778.984	498.8
1083.97	496.9	1083.97	499.8	1083.97	493.083	1083.97	516.15	1083.97	494.4	1083.97	498.143	667.902	507.722	782.69	498.5
1086.56	497.3	1086.56	499.8	1086.56	492.917	1086.56	514.5	1086.56	494.1	1086.56	497.714	671.648	507.833	786.395	500.55
1089.15	495.5	1089.15	497.55	1089.15	492.667	1089.15	515.3	1089.15	494.2	1089.15	495.286	675.392	508.389	790.099	499.05
1091.75	497.6	1091.75	499.65	1091.75	492.583	1091.75	515.5	1091.75	493.2	1091.75	497.857	679.135	506	793.8	500.5
1094.34	496.4	1094.34	499.85	1094.34	495.167	1094.34	514.6	1094.34	496.2	1094.34	492.286	682.877	505.833	797.501	502.3
1096.93	497	1096.93	498.75	1096.93	492.833	1096.93	514.3	1096.93	492.3	1096.93	492.571	686.617	507.667	801.2	501.1
1099.52	496.5	1099.52	499.95	1099.52	494.583	1099.52	513.15	1099.52	494.4	1099.52	492.429	690.356	508.056	804.898	501.95
1102.11	496.7	1102.11	500.15	1102.11	492.5	1102.11	513.25	1102.11	493.1	1102.11	490.143	694.094	507.5	808.594	500.4
1104.69	496.8	1104.69	499.9	1104.69	492.75	1104.69	513.15	1104.69	495.9	1104.69	491.429	697.83	508	812.289	501.4
1107.28	496.1	1107.28	499.9	1107.28	493.417	1107.28	513.85	1107.28	493.8	1107.28	490.286	701.565	508.778	815.983	500.6
1109.87	497.9	1109.87	498.85	1109.87	492.417	1109.87	515.75	1109.87	493.5	1109.87	493	705.298	507.5	819.675	501.9
1112.45	494.6	1112.45	498.35	1112.45	492.667	1112.45	515.2	1112.45	496.3	1112.45	495.429	709.03	507	823.366	507.55
1115.04	496.3	1115.04	500	1115.04	493.667	1115.04	516.15	1115.04	495.5	1115.04	495.143	712.76	509.667	827.056	511.5
1117.62	496.9	1117.62	500.15	1117.62	490.667	1117.62	515.3	1117.62	496.2	1117.62	496.143	716.49	508.889	830.744	514.6
1120.2	496.4	1120.2	499.35	1120.2	494	1120.2	515.2	1120.2	494.5	1120.2	496.286	720.217	508.722	834.431	516.55
1122.79	495.5	1122.79	499.2	1122.79	494.833	1122.79	517.25	1122.79	494.6	1122.79	499.143	723.944	507.611	838.116	510.35
1125.37	494.4	1125.37	499.35	1125.37	492.917	1125.37	516.75	1125.37	495.2	1125.37	496.857	727.669	508.556	841.801	503.4
1127.95	496.8	1127.95	499	1127.95	493.25	1127.95	515.05	1127.95	493.4	1127.95	497.286	731.392	508.611	845.483	501.3
1130.53	496.4	1130.53	498.7	1130.53	493.25	1130.53	515.3	1130.53	493.7	1130.53	494.286	735.115	510.167	849.165	498.75
1133.1	495.8	1133.1	499.7	1133.1	492.25	1133.1	513.8	1133.1	494	1133.1	493.143	738.835	509.444	852.845	498.85
1135.68	497.4	1135.68	497.85	1135.68	494.167	1135.68	514.5	1135.68	494.4	1135.68	494	742.555	509.111	856.523	499.55
1138.26	494.8	1138.26	498.2	1138.26	494.333	1138.26	513.7	1138.26	493.7	1138.26	492	746.273	508	860.201	497.75
1140.84	497.7	1140.84	497.55	1140.84	494.083	1140.84	514.05	1140.84	493.9	1140.84	492.714	749.989	508.333	863.876	497.05
1143.41	496.6	1143.41	499.2	1143.41	493.083	1143.41	513.5	1143.41	493.9	1143.41	492.857	753.705	509.667	867.551	497.45
1145.99	496.2	1145.99	498.9	1145.99	491.667	1145.99	512.65	1145.99	494.9	1145.99	489.857	757.419	510.111	871.224	497.55
1148.56	497.7	1148.56	498.2	1148.56	492.833	1148.56	514.5	1148.56	495.2	1148.56	489.571	761.131	508.778	874.896	497.4
1151.13	495.6	1151.13	497.6	1151.13	494.25	1151.13	513.9	1151.13	494.5	1151.13	489.429	764.842	508.722	878.566	497.55
1153.7	496.6	1153.7	498.8	1153.7	493.917	1153.7	513.15	1153.7	492.9	1153.7	491.429	768.552	511.056	882.235	497.25
1156.27	497.1	1156.27	498.45	1156.27	492.917	1156.27	513.2	1156.27	495.9	1156.27	489.286	772.26	509.833	885.903	498.45
1158.85	495.4	1158.85	498.95	1158.85	494.333	1158.85	513.6	1158.85	494.3	1158.85	490.286	775.967	511.222	889.57	497.5
1161.41	496.8	1161.41	498.15	1161.41	490.667	1161.41	514	1161.41	492.9	1161.41	488.143	779.673	513	893.235	497.55
1163.98	496.5	1163.98	497.3	1163.98	492.417	1163.98	512.9	1163.98	497.1	1163.98	490.143	783.377	513.5	896.898	497.15
1166.55	497.8	1166.55	498.25	1166.55	493.917	1166.55	512.45	1166.55	494.3	1166.55	490.714	787.08	514.444	900.561	498.45
1169.12	496.1	1169.12	500.8	1169.12	493.833	1169.12	512.25	1169.12	494.3	1169.12	489.714	790.781	518.611	904.222	498.05
1171.68	495.3	1171.68	499.05	1171.68	493.833	1171.68	514.3	1171.68	494.1	1171.68	491	794.482	521	907.881	496.5
1174.25	496.3	1174.25	498.05	1174.25	492.917	1174.25	512.55	1174.25	495.2	1174.25	490	798.18	539.444	911.539	498.05
1176.81	495.9	1176.81	497.9	1176.81	493.417	1176.81	514.55	1176.81	493.6	1176.81	491.143	801.878	614.278	915.196	496.1
1179.38	496	1179.38	498.55	1179.38	493.417	1179.38	513.9	1179.38	495.5	1179.38	491.143	805.574	752.833	918.852	497.9
1181.94	495.2	1181.94	500.55	1181.94	494.333	1181.94	513.45	1181.94	493.6	1181.94	490.143	809.268	718.222	922.506	498.3
1184.5	496.7	1184.5	499.25	1184.5	491.833	1184.5	513.65	1184.5	494.4	1184.5	493.143	812.961	569.778	926.159	497.4
1187.06	495.7	1187.06	498.35	1187.06	493.833	1187.06	514.95	1187.06	494.4	1187.06	489.571	816.653	521.611	929.81	497.7
1189.62	495.2	1189.62	498.25	1189.62	492.417	1189.62	513.7	1189.62	493.8	1189.62	489.286	820.344	517.667	933.461	497.3
1192.18	496.9	1192.18	498.3	1192.18	492	1192.18	512.5	1192.18	493.5	1192.18	491.143	824.033	514.389	937.109	496.8
1194.74	495.2	1194.74	497.7	1194.74	493.417	1194.74	515	1194.74	494.7	1194.74	490.714	827.721	512.389	940.757	496.7
1197.3	496.2	1197.3	498.55	1197.3	493.083	1197.3	511.95	1197.3	494.8	1197.3	490.143	831.407	512.667	944.403	496.1
1199.86	498.8	1199.86	497.5	1199.86	492.5	1199.86	512.35	1199.86	495.6	1199.86	489.286	835.092	512.833	948.048	496.35
1202.41	496.9	1202.41	497.35	1202.41	493.083	1202.41	514.15	1202.41	494.1	1202.41	489.286	838.776	512.222	951.691	497.65
1204.97	496	1204.97	499.35	1204.97	493.25	1204.97	513.4	1204.97	494.7	1204.97	491.143	842.458	509.111	955.333	497.95
1207.52	496.5	1207.52	498.4	1207.52	492.417	1207.52	515	1207.52	492.1	1207.52	491.143	846.139	511.167	958.974	496.4
1210.08	496.7	1210.08	497.55	1210.08	493.167	1210.08	512.7	1210.08	492.2	1210.08	490.143	849.819	510.444	962.613	498.4
1212.63	495.1	1212.63	497.85	1212.63	492.583	1212.63	515.6	1212.63	493.5	1212.63	490.857	853.497	512.111	966.251	499.75
1215.18	497.5	1215.18	498.45	1215.18	493.583	1215.18	513.05	1215.18	494	1215.18	490.286	857.174	510.444	969.888	506.25
1217.73	495.1	1217.73	499.5	1217.73	492.667	1217.73	513.15	1217.73	494.3	1217.73	489.286	860.849	511.222	973.524	516.15
1220.28	495.1	1220.28	498.65	1220.28	493.5	1220.28	514.55	1220.28	495.7	1220.28	489.714	864.523	510.222	977.158	526.25
1222.83	496.4	1222.83	497.7	1222.83	492.583	1222.83	514.95	1222.83	493.5	1222.83	492	868.196	510.278	980.79	523.2
1225.38	496.3	1225.38	499.05	1225.38	494.5	1225.38	513.95	1225.38	493.5	1225.38	489.429	871.867	510.056	984.422	510.45
1227.93	494.8	1227.93	499	1227.93	493.167	1227.93	514.7	1227.93	493.9	1227.93	490.143	875.537	508.167	988.052	502.55
1230.48	496.8	1230.48	499.75	1230.48	494.083	1230.48	514.4	1230.48	494.8	1230.48	490.571	879.206	509.778	991.68	498.9
1233.02	497.1	1233.02	498.85	1233.02	493.833	1233.02	513.25	1233.02	493.7	1233.02	487.714	882.873	510.611	995.308	498.45
1235.57	496.7	1235.57	499.35	1235.57	493.917	1235.57	513.1	1235.57	495.1	1235.57	490.857	886.539	508.722	998.934	497.1
1238.11	496.4	1238.11	498.45	1238.11	493.083	1238.11	513.9	1238.11	495.1	1238.11	492.286	890.204	509.611	1002.56	496.7
1240.66	496.1	1240.66	500.45	1240.66	492.667	1240.66	513.1	1240.66	493.4	1240.66	491.429	893.867	508.389	1006.18	497.1
1243.2	495.8	1243.2	500.8	1243.2	493.083	1243.2	513.75	1243.2	494.4	1243.2	491.571	897.529	508.722	1009.8	497.65
1245.74	495.3	1245.74	498.45	1245.74	492.667	1245.74	513.75	1245.74	494.4	1245.74	490.714	901.19	511	1013.42	496.6
1248.28	497.6	1248.28	498.5	1248.28	495.25	1248.28	513	1248.28	493.6	1248.28	490.429	904.849	510.278	1017.04	498.35
1250.82	496.5	1250.82	499.2	1250.82	492.833	1250.82	515.15	1250.82	492.9	1250.82	492.429	908.507	509.111	1020.66	496.75
1253.36	492.9	1253.36	499.7	1253.36	494.833	1253.36	513.4	1253.36	493.7	1253.36	491.571	912.163	510.667	1024.28	498.3
1255.9	495.5	1255.9	498	1255.9	494.25	1255.9	512.9	1255.9	493.5	1255.9	491.571	915.818	509.611	1027.89	497.4
1258.44	494.8	1258.44	497.65	1258.44	494	1258.44	513.6	1258.44	494.2	1258.44	490.143	919.472	509.222	1031.51	498.55
1260.98	495.5	1260.98	499	1260.98	493.333	1260.98	515.05	1260.98	492.3	1260.98	491	923.125	509.889	1035.12	496.35
1263.52	496.7	1263.52	499.95	1263.52	492.583	1263.52	513.2	1263.52	495.3	1263.52	491	926.776	509.556	1038.73	496.75
1266.05	494.6	1266.05	498.5	1266.05	493.167	1266.05	514.15	1266.05	494	1266.05	493.857	930.426	510.389	1042.34	496.8
1268.59	493.6	1268.59	499.5	1268.59	494.833	1268.59	515.65	1268.59	493.6	1268.59	490.714	934.074	511.167	1045.95	497.15
1271.12	495.6	1271.12	498.8	1271.12	492.667	1271.12	514.1	1271.12	495.7	1271.12	491.571	937.721	509.833	1049.56	498.15
1273.65	496	1273.65	499.05	1273.65	493.333	1273.65	515.55	1273.65	493.8	1273.65	492.286	941.367	511	1053.16	497.95
1276.19	494.4	1276.19	499.15	1276.19	493.75	1276.19	514.45	1276.19	493.4	1276.19	492.714	945.011	509.333	1056.77	498.95
1278.72	496.7	1278.72	499.05	1278.72	493.333	1278.72	513.7	1278.72	494	1278.72	493.714	948.654	509.667	1060.37	499.45
1281.25	495.4	1281.25	501.35	1281.25	495	1281.25	514.95	1281.25	495.8	1281.25	494.714	952.296	512.056	1063.98	502.15
1283.78	495.8	1283.78	499.75	1283.78	492.5	1283.78	516.8	1283.78	493.1	1283.78	496.286	955.937	509.222	1067.58	512
1286.31	494.1	1286.31	500	1286.31	492.5	1286.31	516.3	1286.31	492.7	1286.31	497.571	959.576	510.167	1071.18	524.4
1288.84	496.9	1288.84	499.6	1288.84	493.75	1288.84	517.3	1288.84	492.2	1288.84	497.714	963.213	510.611	1074.77	521.8
1291.36	497.2	1291.36	499.95	1291.36	492.5	1291.36	516.15	1291.36	493.6	1291.36	500.429	966.85	511.278	1078.37	509.65
1293.89	496.1	1293.89	500.65	1293.89	493.75	1293.89	517.45	1293.89	493.4	1293.89	503.286	970.485	509.667	1081.97	501.45
1296.42	495.3	1296.42	499.45	1296.42	492.75	1296.42	518.8	1296.42	493.6	1296.42	506	974.118	511.444	1085.56	498.8
1298.94	495.1	1298.94	501.55	1298.94	493.5	1298.94	519.95	1298.94	493.2	1298.94	509.143	977.751	511.889	1089.15	499
1301.47	495.3	1301.47	499.9	1301.47	492.833	1301.47	519.4	1301.47	496	1301.47	509.429	981.382	509.333	1092.75	498.1
1303.99	495.9	1303.99	503.5	1303.99	494.5	1303.99	519.15	1303.99	495.3	1303.99	507	985.011	511.944	1096.34	497.05
1306.51	495.8	1306.51	501.8	1306.51	493.167	1306.51	519.8	1306.51	493.1	1306.51	507	988.64	511.944	1099.92	497.75
1309.03	496.6	1309.03	501.4	1309.03	492.833	1309.03	520.25	1309.03	494.3	1309.03	503.286	992.267	511.667	1103.51	496.25
1311.56	495.1	1311.56	502.9	1311.56	493.833	1311.56	518.45	1311.56	495.8	1311.56	500.857	995.893	513.611	1107.1	498.85
1314.08	496.5	1314.08	504.9	1314.08	493.333	1314.08	516.15	1314.08	494.2	1314.08	497.714	999.517	513.333	1110.68	496.35
1316.6	495.6	1316.6	505.15	1316.6	494.667	1316.6	516.3	1316.6	493.8	1316.6	497	1003.14	516.056	1114.27	497.4
1319.11	496.2	1319.11	505.9	1319.11	494.667	1319.11	517	1319.11	494.3	1319.11	494.429	1006.76	516.444	1117.85	496.75
1321.63	495.9	1321.63	505.1	1321.63	493.083	1321.63	515.7	1321.63	495.8	1321.63	494.429	1010.38	521.556	1121.43	497.65
1324.15	496.1	1324.15	505.25	1324.15	493.583	1324.15	515.85	1324.15	494.7	1324.15	493.857	1014	522.222	1125.01	498
1326.67	495.4	1326.67	504.25	1326.67	494.5	1326.67	517.45	1326.67	496.3	1326.67	492.286	1017.62	527.278	1128.59	498.1
1329.18	496	1329.18	504.5	1329.18	493.917	1329.18	515.6	1329.18	496.7	1329.18	493	1021.24	535.222	1132.17	497.45
1331.7	496.2	1331.7	506.75	1331.7	494.5	1331.7	515.7	1331.7	494	1331.7	492.429	1024.85	551.167	1135.74	497.45
1334.21	496.6	1334.21	505.65	1334.21	494.167	1334.21	514.95	1334.21	496.1	1334.21	491	1028.46	569.444	1139.32	497.8
1336.72	496.3	1336.72	504.25	1336.72	491.417	1336.72	514.6	1336.72	496.2	1336.72	490.857	1032.08	589.944	1142.89	497.35
1339.23	495.5	1339.23	503.65	1339.23	494.417	1339.23	515.8	1339.23	494.1	1339.23	491.857	1035.69	582.778	1146.46	497.15
1341.75	497.6	1341.75	503.25	1341.75	494.333	1341.75	517.8	1341.75	495.6	1341.75	489.714	1039.3	560.444	1150.03	496.75
1344.26	497.2	1344.26	502.15	1344.26	493.417	1344.26	516.75	1344.26	494.7	1344.26	492.429	1042.91	544.722	1153.6	496.65
1346.77	496.5	1346.77	503.45	1346.77	494.417	1346.77	514.65	1346.77	496.1	1346.77	491.429	1046.51	534	1157.17	497.8
1349.28	497.1	1349.28	503.15	1349.28	494	1349.28	516.6	1349.28	494.6	1349.28	490.429	1050.12	529.889	1160.74	498.1
1351.78	495.8	1351.78	501.8	1351.78	495.833	1351.78	514.15	1351.78	494	1351.78	489.571	1053.72	524.333	1164.3	496.55
1354.29	496.6	1354.29	503.6	1354.29	496.333	1354.29	515.5	1354.29	495.8	1354.29	492.286	1057.33	519.722	1167.87	497.2
1356.8	496.2	1356.8	501.55	1356.8	493.833	1356.8	516.45	1356.8	495.4	1356.8	490.286	1060.93	521.889	1171.43	497.05
1359.3	498.2	1359.3	501.8	1359.3	497.083	1359.3	514.45	1359.3	494.4	1359.3	490.571	1064.53	517.333	1174.99	497.15
1361.81	495.7	1361.81	502.15	1361.81	492.917	1361.81	514.55	1361.81	495.1	1361.81	491.286	1068.13	515.611	1178.55	496.35
1364.31	497.5	1364.31	502.45	1364.31	493.667	1364.31	515.15	1364.31	493.9	1364.31	490.714	1071.73	516.556	1182.11	496.45
1366.82	495.4	1366.82	500.85	1366.82	493.833	1366.82	513.65	1366.82	496.7	1366.82	491.429	1075.32	517.278	1185.67	496.1
1369.32	496.6	1369.32	500.55	1369.32	492.833	1369.32	515.2	1369.32	494.2	1369.32	490.571	1078.92	512.667	1189.23	495.6
1371.82	495	1371.82	501.15	1371.82	494.25	1371.82	514.45	1371.82	494.1	1371.82	492.429	1082.51	514.556	1192.78	496.35
1374.32	496.1	1374.32	499.3	1374.32	492.25	1374.32	514.35	1374.32	495.2	1374.32	492.714	1086.1	512.278	1196.34	496.5
1376.82	495.6	1376.82	500.05	1376.82	493.917	1376.82	515.75	1376.82	494.6	1376.82	491.429	1089.7	515.056	1199.89	497.15
1379.32	497.5	1379.32	500	1379.32	495.5	1379.32	513.15	1379.32	495.6	1379.32	488.857	1093.29	514	1203.44	497.15
1381.82	495	1381.82	500.15	1381.82	493.333	1381.82	514.3	1381.82	495	1381.82	491	1096.87	515.611	1206.99	496.65
1384.32	496.9	1384.32	500.45	1384.32	493.75	1384.32	513.75	1384.32	492.8	1384.32	490.143	1100.46	514.278	1210.54	496.5
1386.82	497.8	1386.82	499.4	1386.82	493	1386.82	514.2	1386.82	494.6	1386.82	490.571	1104.05	515	1214.09	495.65
1389.31	496.4	1389.31	501.25	1389.31	494.833	1389.31	513.65	1389.31	495.1	1389.31	491	1107.63	514.167	1217.63	496.95
1391.81	496	1391.81	499.4	1391.81	494.167	1391.81	513	1391.81	492.4	1391.81	491.143	1111.22	514.722	1221.18	496.65
1394.3	496.5	1394.3	499.15	1394.3	492.667	1394.3	515.65	1394.3	494.3	1394.3	490.429	1114.8	514.278	1224.72	496.9
1396.8	495.8	1396.8	499.3	1396.8	493.833	1396.8	513.45	1396.8	495.4	1396.8	490	1118.38	513.111	1228.26	496.85
1399.29	493.4	1399.29	498.45	1399.29	493.25	1399.29	515.85	1399.29	494.2	1399.29	491	1121.96	514.5	1231.8	497.35
1401.78	496	1401.78	499.9	1401.78	493.333	1401.78	513.3	1401.78	494.9	1401.78	490	1125.54	514	1235.34	496.8
1404.27	495	1404.27	499.1	1404.27	492.417	1404.27	514.2	1404.27	493.2	1404.27	492.143	1129.11	514.778	1238.88	497.45
1406.76	498.3	1406.76	500.2	1406.76	493.583	1406.76	515.75	1406.76	492.8	1406.76	491.143	1132.69	512.889	1242.42	497.85
1409.25	495.6	1409.25	498.75	1409.25	493.75	1409.25	514.7	1409.25	494.1	1409.25	489.143	1136.27	514.722	1245.95	496.55
1411.74	495.6	1411.74	500.55	1411.74	493.667	1411.74	514.45	1411.74	494.9	1411.74	492	1139.84	514.111	1249.49	497.7
1414.23	495.3	1414.23	499.6	1414.23	493.583	1414.23	515.45	1414.23	493.9	1414.23	492.857	1143.41	514.944	1253.02	499.35
1416.72	495.1	1416.72	499.7	1416.72	494.75	1416.72	514.2	1416.72	495.9	1416.72	491	1146.98	515.889	1256.56	497.9
1419.21	496.2	1419.21	498.1	1419.21	494.167	1419.21	515.2	1419.21	493.5	1419.21	494.429	1150.55	519.167	1260.09	497.55
1421.69	495.7	1421.69	500.55	1421.69	492.75	1421.69	516.15	1421.69	494	1421.69	494.571	1154.12	520.889	1263.62	499.4
1424.18	496.3	1424.18	499.25	1424.18	494.417	1424.18	515.6	1424.18	495.2	1424.18	494	1157.68	524.389	1267.14	498.25
1426.66	495.6	1426.66	500	1426.66	493.75	1426.66	516.95	1426.66	496.4	1426.66	499.857	1161.25	535.722	1270.67	498.4
1429.14	494.6	1429.14	498.55	1429.14	491.5	1429.14	517.6	1429.14	494.6	1429.14	500.286	1164.81	535.833	1274.2	497.85
1431.63	495.3	1431.63	499.15	1431.63	491.917	1431.63	520.5	1431.63	494.1	1431.63	507.286	1168.38	522.611	1277.72	498.1
1434.11	496.3	1434.11	498.65	1434.11	492.917	1434.11	522.75	1434.11	494.9	1434.11	511.143	1171.94	517.444	1281.24	497.9
1436.59	496.5	1436.59	499.45	1436.59	493.833	1436.59	521.95	1436.59	493.7	1436.59	519.286	1175.5	515.778	1284.77	498.4
1439.07	495	1439.07	499.45	1439.07	492.75	1439.07	523.5	1439.07	494.1	1439.07	517.143	1179.06	515.889	1288.29	497.4
1441.55	495.8	1441.55	499.65	1441.55	494.083	1441.55	520.95	1441.55	495.6	1441.55	518.714	1182.61	515.889	1291.81	497.6
1444.03	497.4	1444.03	500.85	1444.03	493.083	1444.03	521.35	1444.03	493.5	1444.03	515.143	1186.17	514.611	1295.32	497.15
1446.51	497.6	1446.51	499.2	1446.51	493.583	1446.51	521.9	1446.51	494.9	1446.51	516.286	1189.73	514.389	1298.84	496.4
1448.99	494.9	1448.99	499.6	1448.99	493.25	1448.99	520	1448.99	494.3	1448.99	510.714	1193.28	515.056	1302.36	497.15
1451.46	496.3	1451.46	499.35	1451.46	493.5	1451.46	522.2	1451.46	494.1	1451.46	516.571	1196.83	516.389	1305.87	496.7
1453.94	496	1453.94	500.7	1453.94	492.167	1453.94	522.05	1453.94	495	1453.94	512.714	1200.38	516.944	1309.38	496.4
1456.41	497.8	1456.41	499.2	1456.41	493.333	1456.41	521	1456.41	495.1	1456.41	513.286	1203.93	514.889	1312.9	497.25
1458.89	496.2	1458.89	500.05	1458.89	492.583	1458.89	521.3	1458.89	496	1458.89	510.857	1207.48	513.833	1316.41	496.45
1461.36	496.3	1461.36	500.55	1461.36	493.417	1461.36	522.05	1461.36	494.8	1461.36	508.143	1211.03	516.611	1319.92	497.2
1463.83	497.1	1463.83	500.6	1463.83	493.917	1463.83	523.95	1463.83	496.1	1463.83	506.714	1214.57	518.222	1323.42	497.05
1466.3	495	1466.3	500.45	1466.3	495.667	1466.3	530.05	1466.3	501.4	1466.3	508.714	1218.12	517.556	1326.93	496.45
1468.78	496.3	1468.78	500.7	1468.78	495.25	1468.78	523.3	1468.78	498.5	1468.78	504.714	1221.66	518.722	1330.44	497.05
1471.25	495	1471.25	501.45	1471.25	494.5	1471.25	517.3	1471.25	494.1	1471.25	501.143	1225.2	518.111	1333.94	496.05
1473.72	496.6	1473.72	501.45	1473.72	493.333	1473.72	517.4	1473.72	495.9	1473.72	499.143	1228.75	519.333	1337.44	496.3
1476.18	496.8	1476.18	500.15	1476.18	492.917	1476.18	516.9	1476.18	493.3	1476.18	500.143	1232.29	520.111	1340.94	497.1
1478.65	496.3	1478.65	499.75	1478.65	493.917	1478.65	517.5	1478.65	493.2	1478.65	500.286	1235.82	520.389	1344.44	496.9
1481.12	494.8	1481.12	500.1	1481.12	493.75	1481.12	517.15	1481.12	495.9	1481.12	498.571	1239.36	521.722	1347.94	496.6
1483.59	495.4	1483.59	499.5	1483.59	494.5	1483.59	516.5	1483.59	494	1483.59	495.429	1242.9	522.222	1351.44	496.35
1486.05	494.1	1486.05	499.7	1486.05	493.75	1486.05	516.8	1486.05	493.9	1486.05	495.429	1246.43	525.389	1354.94	496.65
1488.52	494.7	1488.52	501.6	1488.52	494.25	1488.52	514.85	1488.52	495	1488.52	491.571	1249.96	527	1358.43	495.55
1490.98	494.5	1490.98	500.6	1490.98	495.083	1490.98	514.5	1490.98	494.8	1490.98	491.857	1253.5	528.722	1361.93	496.25
1493.44	496.2	1493.44	500.55	1493.44	493.75	1493.44	516.35	1493.44	492.4	1493.44	491.714	1257.03	534.444	1365.42	496.75
1495.91	493.7	1495.91	501	1495.91	493.833	1495.91	515.5	1495.91	495.2	1495.91	493	1260.56	544.111	1368.91	496.5
1498.37	495.7	1498.37	500.7	1498.37	492.417	1498.37	515.4	1498.37	493	1498.37	490.571	1264.08	563.5	1372.4	497.15
1500.83	495.1	1500.83	502.25	1500.83	493.333	1500.83	516.2	1500.83	493.6	1500.83	489.857	1267.61	580.444	1375.89	497.35
1503.29	497.5	1503.29	502.2	1503.29	493.083	1503.29	516.35	1503.29	496.8	1503.29	490.857	1271.14	596.778	1379.38	496.75
1505.75	493.2	1505.75	502.7	1505.75	493.25	1505.75	515.2	1505.75	495.8	1505.75	489.857	1274.66	583.111	1382.87	496
1508.21	496.3	1508.21	503.8	1508.21	493.25	1508.21	515.35	1508.21	494.1	1508.21	489.857	1278.18	566.611	1386.35	497.2
1510.67	495.8	1510.67	502.75	1510.67	494.833	1510.67	516.05	1510.67	495.2	1510.67	492	1281.71	552.222	1389.84	497.25
1513.12	495.3	1513.12	503.5	1513.12	494.5	1513.12	516.3	1513.12	496	1513.12	490.143	1285.23	541.889	1393.32	497.45
1515.58	495.5	1515.58	503.45	1515.58	495	1515.58	515.85	1515.58	495.2	1515.58	491.143	1288.75	536.222	1396.8	497.1
1518.03	495.5	1518.03	504.45	1518.03	493.583	1518.03	516	1518.03	493.9	1518.03	490.429	1292.26	531.222	1400.28	496.75
1520.49	496.6	1520.49	505.95	1520.49	494.417	1520.49	515.55	1520.49	495.5	1520.49	488.429	1295.78	529.611	1403.76	496.95
1522.94	497.1	1522.94	504.9	1522.94	494.917	1522.94	516.55	1522.94	496.1	1522.94	490.571	1299.3	526.222	1407.24	496.45
1525.4	496.2	1525.4	505.65	1525.4	493.75	1525.4	516.75	1525.4	494.6	1525.4	492.143	1302.81	525.833	1410.71	497.3
1527.85	495.4	1527.85	507.5	1527.85	493.583	1527.85	523.4	1527.85	498.8	1527.85	494.429	1306.32	527.167	1414.19	497.1
1530.3	495.6	1530.3	507.75	1530.3	493.917	1530.3	522.75	1530.3	504	1530.3	492.714	1309.83	526.722	1417.66	496.5
1532.75	496.4	1532.75	510.4	1532.75	495	1532.75	516.55	1532.75	497.5	1532.75	489.286	1313.34	525.222	1421.14	496.25
1535.2	495.8	1535.2	511.1	1535.2	496	1535.2	516.4	1535.2	496.1	1535.2	489.286	1316.85	526.111	1424.61	496.7
1537.65	494.3	1537.65	511.15	1537.65	494.583	1537.65	516.65	1537.65	494.8	1537.65	490.857	1320.36	524.278	1428.08	496.6
1540.1	496.4	1540.1	515.2	1540.1	496.833	1540.1	517.1	1540.1	495.6	1540.1	490.143	1323.87	525.889	1431.55	498.45
1542.55	495.1	1542.55	517.85	1542.55	494.833	1542.55	513.95	1542.55	495.6	1542.55	488.857	1327.37	526.667	1435.02	498.25
1544.99	497.9	1544.99	522.45	1544.99	494.667	1544.99	514.25	1544.99	495	1544.99	490.286	1330.88	525.167	1438.48	497.35
1547.44	496.1	1547.44	524.9	1547.44	495.25	1547.44	517.75	1547.44	495.8	1547.44	489.286	1334.38	527.778	1441.95	497.95
1549.89	495.8	1549.89	533.75	1549.89	494.917	1549.89	517.45	1549.89	497.2	1549.89	490.429	1337.88	526.056	1445.41	497.65
1552.33	496	1552.33	541.85	1552.33	496.083	1552.33	516.65	1552.33	495.3	1552.33	488.286	1341.38	531.278	1448.87	497.15
1554.77	496.4	1554.77	552.25	1554.77	495.833	1554.77	518.3	1554.77	494.5	1554.77	489.857	1344.88	533.111	1452.34	497.9
1557.22	496	1557.22	562.55	1557.22	498.25	1557.22	517.7	1557.22	495.9	1557.22	488.429	1348.38	534.722	1455.8	496.05
1559.66	496.9	1559.66	573.9	1559.66	499.167	1559.66	519.55	1559.66	495.8	1559.66	489.429	1351.87	536.056	1459.26	496.55
1562.1	498.1	1562.1	583.7	1562.1	498.25	1562.1	518.65	1562.1	495.2	1562.1	489.143	1355.37	535.111	1462.71	496.6
1564.54	498.5	1564.54	585.7	1564.54	500.667	1564.54	520.1	1564.54	497.8	1564.54	489.429	1358.86	534.278	1466.17	497.2
1566.98	497.7	1566.98	580.6	1566.98	501.25	1566.98	523.85	1566.98	500.1	1566.98	489	1362.36	529.444	1469.63	498.3
1569.42	499.1	1569.42	569.4	1569.42	505.083	1569.42	525.9	1569.42	498.4	1569.42	491.143	1365.85	530.556	1473.08	496.9
1571.86	499	1571.86	556	1571.86	509	1571.86	528.4	1571.86	499.2	1571.86	490.714	1369.34	528.722	1476.53	497.75
1574.3	502.7	1574.3	546.8	1574.3	512.667	1574.3	530.4	1574.3	499.9	1574.3	488.714	1372.83	526.611	1479.99	496.1
1576.74	505.6	1576.74	537.3	1576.74	518.667	1576.74	534.05	1576.74	503.4	1576.74	490.714	1376.32	525.389	1483.44	496.75
1579.17	509.6	1579.17	529.05	1579.17	523.667	1579.17	539.7	1579.17	505.4	1579.17	490.143	1379.8	526.167	1486.89	496.1
1581.61	513.9	1581.61	524.6	1581.61	524.75	1581.61	541.7	1581.61	507.4	1581.61	489.143	1383.29	525.111	1490.33	497.05
1584.04	519.5	1584.04	520.9	1584.04	527.333	1584.04	541	1584.04	513	1584.04	490.143	1386.77	527.556	1493.78	497
1586.48	529.1	1586.48	517.55	1586.48	525.583	1586.48	538.25	1586.48	512	1586.48	488.857	1390.25	527.667	1497.23	496.75
1588.91	532.4	1588.91	516.85	1588.91	523.583	1588.91	534.65	1588.91	511.7	1588.91	490.286	1393.74	528	1500.67	498.05
1591.34	528.2	1591.34	513.3	1591.34	517.333	1591.34	528.3	1591.34	507.3	1591.34	489	1397.22	529.444	1504.11	495.35
1593.77	520.8	1593.77	513.55	1593.77	512.583	1593.77	524.95	1593.77	504.1	1593.77	489.429	1400.69	526.167	1507.56	496.7
1596.21	511.6	1596.21	511.1	1596.21	510.333	1596.21	522.65	1596.21	500.9	1596.21	489.571	1404.17	530.167	1511	496.55
1598.64	504.5	1598.64	511.55	1598.64	505	1598.64	520	1598.64	497.7	1598.64	489.571	1407.65	529.111	1514.44	497.4
1601.07	502.4	1601.07	508.4	1601.07	502.833	1601.07	518.4	1601.07	496.7	1601.07	488	1411.12	528.944	1517.87	497.2
1603.49	498.1	1603.49	506.9	1603.49	500.667	1603.49	519.15	1603.49	495.7	1603.49	490.429	1414.6	531	1521.31	497.25
1605.92	499.4	1605.92	507.6	1605.92	498.583	1605.92	517.55	1605.92	498	1605.92	490	1418.07	532.833	1524.75	495.6
1608.35	498.6	1608.35	505.95	1608.35	496.417	1608.35	517.4	1608.35	496.6	1608.35	488	1421.54	537.833	1528.18	496.25
1610.78	497.8	1610.78	505.35	1610.78	496.833	1610.78	517.95	1610.78	495.6	1610.78	491.286	1425.01	538.778	1531.62	496.85
1613.2	497.7	1613.2	504.65	1613.2	496.167	1613.2	517.7	1613.2	496.2	1613.2	488.429	1428.48	542.722	1535.05	497.1
1615.63	496.6	1615.63	502.8	1615.63	498	1615.63	518.1	1615.63	494.2	1615.63	488.286	1431.95	543.778	1538.48	497.1
1618.05	496.3	1618.05	505	1618.05	495.75	1618.05	517.85	1618.05	496.4	1618.05	489.857	1435.42	555.111	1541.91	498.15
1620.47	495.9	1620.47	503.65	1620.47	495.917	1620.47	517.55	1620.47	497.5	1620.47	488.143	1438.88	563.944	1545.34	497.25
1622.9	495.7	1622.9	502.05	1622.9	496.083	1622.9	518.25	1622.9	495.7	1622.9	489.857	1442.35	581.722	1548.77	496.4
1625.32	497.6	1625.32	502.35	1625.32	495.167	1625.32	518.2	1625.32	496.9	1625.32	489.857	1445.81	600.056	1552.19	498
1627.74	497.1	1627.74	503.1	1627.74	495.75	1627.74	519.2	1627.74	497	1627.74	490.857	1449.27	606.722	1555.62	497.35
1630.16	496.3	1630.16	503.35	1630.16	493.167	1630.16	519.95	1630.16	496.2	1630.16	488.571	1452.73	594.556	1559.04	498.4
1632.58	496.9	1632.58	502.25	1632.58	494.417	1632.58	515.9	1632.58	496.2	1632.58	488.714	1456.19	573.667	1562.46	497.1
1635	495.9	1635	503	1635	495	1635	517.05	1635	496.9	1635	489.286	1459.65	559.444	1565.88	498
1637.42	495.4	1637.42	500.95	1637.42	495.667	1637.42	516.95	1637.42	496.3	1637.42	490.143	1463.11	552.444	1569.3	498.2
1639.83	495	1639.83	501.5	1639.83	494.25	1639.83	517.5	1639.83	497.8	1639.83	492	1466.56	547.389	1572.72	497.85
1642.25	496.8	1642.25	501.8	1642.25	496.333	1642.25	518.4	1642.25	494.8	1642.25	489.714	1470.01	546.944	1576.14	497.35
1644.67	494.1	1644.67	501.4	1644.67	495.167	1644.67	518.45	1644.67	495.8	1644.67	491.571	1473.47	541.944	1579.56	497.55
1647.08	496.9	1647.08	500.6	1647.08	494.583	1647.08	517.8	1647.08	496.9	1647.08	490	1476.92	537.278	1582.97	497.15
1649.5	494.7	1649.5	502.25	1649.5	493.667	1649.5	518.85	1649.5	495.4	1649.5	489.714	1480.37	535.389	1586.39	498.6
1651.91	495.7	1651.91	500.95	1651.91	492.25	1651.91	518.15	1651.91	497.3	1651.91	490.714	1483.82	533.889	1589.8	499.3
1654.32	494.6	1654.32	500.3	1654.32	494.417	1654.32	516.9	1654.32	495.3	1654.32	490.429	1487.27	533.833	1593.21	497.8
1656.73	494.8	1656.73	500.95	1656.73	493.833	1656.73	518.15	1656.73	495.3	1656.73	490.286	1490.71	533.944	1596.62	499.1
1659.15	495.3	1659.15	500.8	1659.15	494	1659.15	518.7	1659.15	495.6	1659.15	490.286	1494.16	530.444	1600.03	497.85
1661.56	495	1661.56	498.45	1661.56	493.167	1661.56	516.35	1661.56	496.5	1661.56	490.143	1497.6	533.778	1603.44	498.85
1663.97	494.5	1663.97	500.1	1663.97	494.167	1663.97	515.95	1663.97	496.9	1663.97	488.143	1501.05	530.111	1606.85	497.7
1666.38	493.3	1666.38	501.75	1666.38	493	1666.38	519.15	1666.38	495.2	1666.38	490.429	1504.49	529.944	1610.25	500
1668.78	495	1668.78	499.55	1668.78	494.167	1668.78	518.15	1668.78	495.9	1668.78	486.714	1507.93	530.333	1613.66	498.7
1671.19	493.9	1671.19	499.35	1671.19	493.333	1671.19	517.8	1671.19	497.3	1671.19	489.286	1511.37	529.111	1617.06	498.15
1673.6	495	1673.6	499.9	1673.6	496.583	1673.6	517.15	1673.6	497	1673.6	491.714	1514.81	529.111	1620.46	499.6
1676	494.3	1676	499.8	1676	493.667	1676	517.95	1676	495.6	1676	489.714	1518.25	527.722	1623.86	499.9
1678.41	495	1678.41	499.05	1678.41	494.083	1678.41	516.9	1678.41	494.7	1678.41	490	1521.68	528.889	1627.26	500.55
1680.81	497.1	1680.81	500.05	1680.81	493.667	1680.81	518.45	1680.81	495.9	1680.81	489.286	1525.12	528.333	1630.66	498.65
1683.22	496.3	1683.22	499.05	1683.22	493	1683.22	517.5	1683.22	498.3	1683.22	490.143	1528.55	528	1634.06	500.05
1685.62	494.1	1685.62	500.95	1685.62	495.667	1685.62	518.75	1685.62	494.2	1685.62	489.714	1531.98	530.056	1637.45	499.55
1688.02	495.4	1688.02	498.65	1688.02	493.583	1688.02	515.7	1688.02	497.9	1688.02	489.857	1535.41	531.889	1640.85	499.9
1690.43	495.7	1690.43	500.65	1690.43	494.75	1690.43	518.2	1690.43	495.8	1690.43	486.286	1538.84	531.222	1644.24	499.7
1692.83	494.7	1692.83	500.2	1692.83	494.667	1692.83	517.7	1692.83	494.4	1692.83	490.286	1542.27	532.5	1647.63	500.2
1695.23	496.8	1695.23	499.3	1695.23	494.583	1695.23	516.05	1695.23	496.1	1695.23	489.571	1545.7	529.444	1651.02	500.5
1697.63	496.7	1697.63	500.15	1697.63	491.5	1697.63	515.95	1697.63	495.6	1697.63	489.143	1549.13	530.778	1654.41	498.8
1700.03	495.9	1700.03	499.45	1700.03	493.083	1700.03	516.55	1700.03	495.2	1700.03	488.429	1552.55	531.056	1657.8	498.95
1702.42	496.3	1702.42	498.4	1702.42	494.5	1702.42	517.7	1702.42	496	1702.42	489.714	1555.97	530.444	1661.19	498.75
1704.82	494.2	1704.82	499.15	1704.82	493.917	1704.82	515.65	1704.82	497.7	1704.82	491.714	1559.4	531.278	1664.58	498.7
1707.22	496	1707.22	499.5	1707.22	493.333	1707.22	516.95	1707.22	496.1	1707.22	489.286	1562.82	531.167	1667.96	499.2
1709.61	494.9	1709.61	499.85	1709.61	494.917	1709.61	516.9	1709.61	495.4	1709.61	489.714	1566.24	531.278	1671.35	498.4
1712.01	495.4	1712.01	499.8	1712.01	495.5	1712.01	518.55	1712.01	497.6	1712.01	488.286	1569.66	531.167	1674.73	499.55
1714.4	495.8	1714.4	500.2	1714.4	493.5	1714.4	518.3	1714.4	495.4	1714.4	489.429	1573.07	529.944	1678.11	498.6
1716.8	495.8	1716.8	498.75	1716.8	493.5	1716.8	517.8	1716.8	497.1	1716.8	488.143	1576.49	532.389	1681.49	498.85
1719.19	494.1	1719.19	499	1719.19	492.333	1719.19	514.85	1719.19	494.7	1719.19	489.429	1579.91	532.944	1684.87	498.85
1721.58	496.4	1721.58	499.35	1721.58	493.833	1721.58	515.8	1721.58	496.5	1721.58	488.857	1583.32	535.778	1688.25	498.05
1723.97	495.9	1723.97	499.65	1723.97	493.583	1723.97	517.3	1723.97	493.8	1723.97	488.143	1586.73	534.167	1691.63	498.5
1726.36	495.9	1726.36	498	1726.36	492.917	1726.36	517.6	1726.36	495.4	1726.36	489	1590.14	534.167	1695	498.65
1728.75	495.2	1728.75	499	1728.75	493.917	1728.75	514.8	1728.75	495.8	1728.75	489.143	1593.56	534.611	1698.38	498.65
1731.14	494.3	1731.14	499.6	1731.14	494.5	1731.14	516.6	1731.14	496	1731.14	489.714	1596.96	533.944	1701.75	498.15
1733.53	495.1	1733.53	499.65	1733.53	494.667	1733.53	517.3	1733.53	494.5	1733.53	488.286	1600.37	532.278	1705.12	497.65
1735.92	495.4	1735.92	499.6	1735.92	493.833	1735.92	517.05	1735.92	495.4	1735.92	489	1603.78	533.667	1708.49	497.6
1738.3	495.7	1738.3	499.75	1738.3	494.333	1738.3	517.5	1738.3	495.5	1738.3	488.429	1607.19	532.667	1711.86	496.25
1740.69	493.8	1740.69	500.05	1740.69	493.917	1740.69	516.3	1740.69	495.8	1740.69	490.571	1610.59	531.778	1715.23	497.95
1743.07	494	1743.07	500.85	1743.07	492.583	1743.07	517.45	1743.07	495.3	1743.07	488.857	1613.99	532.722	1718.6	495.85
1745.46	493.9	1745.46	499.8	1745.46	494	1745.46	518.5	1745.46	495.9	1745.46	489.857	1617.39	531.111	1721.97	497.65
1747.84	497	1747.84	499.3	1747.84	493.417	1747.84	516.65	1747.84	496.4	1747.84	489.857	1620.8	532.333	1725.33	495.25
1750.23	495.8	1750.23	499.55	1750.23	493.167	1750.23	517.6	1750.23	496.5	1750.23	490	1624.2	531.667	1728.69	498.1
1752.61	493.3	1752.61	498.9	1752.61	494	1752.61	516.65	1752.61	495.4	1752.61	486.143	1627.59	529.389	1732.06	497.4
1754.99	495.7	1754.99	498.35	1754.99	493.75	1754.99	517.25	1754.99	495.3	1754.99	488.571	1630.99	531.667	1735.42	496.75
1757.37	496.1	1757.37	498.75	1757.37	493.583	1757.37	517.7	1757.37	496.2	1757.37	489	1634.39	530.389	1738.78	497
1759.75	495.8	1759.75	499.25	1759.75	494	1759.75	518.45	1759.75	495.2	1759.75	488.714	1637.78	528.833	1742.14	496.6
1762.13	494.7	1762.13	499.8	1762.13	492.5	1762.13	517.9	1762.13	496.9	1762.13	489.857	1641.18	528.611	1745.5	495.55
1764.51	499	1764.51	499.15	1764.51	493.833	1764.51	517.55	1764.51	498.8	1764.51	489.714	1644.57	528.556	1748.85	496.8
1766.89	493.1	1766.89	498.95	1766.89	491.917	1766.89	518.85	1766.89	497	1766.89	491.286	1647.96	530	1752.21	496.75
1769.27	496.2	1769.27	499.35	1769.27	492.667	1769.27	518.55	1769.27	497.9	1769.27	489.143	1651.35	527.611	1755.56	496.55
1771.64	495	1771.64	498.9	1771.64	494.833	1771.64	518.75	1771.64	497.9	1771.64	492.286	1654.74	527.722	1758.92	496.15
1774.02	496.2	1774.02	499.2	1774.02	494.25	1774.02	520.6	1774.02	499.1	1774.02	492.714	1658.13	528.389	1762.27	497.5
1776.39	495.7	1776.39	500.35	1776.39	493.417	1776.39	520.25	1776.39	498.3	1776.39	491.286	1661.51	527.333	1765.62	495.5
1778.77	496.1	1778.77	500.75	1778.77	493.75	1778.77	519.25	1778.77	498.3	1778.77	491	1664.9	525.444	1768.97	494.6
1781.14	495.7	1781.14	499.2	1781.14	495.75	1781.14	517.45	1781.14	496.6	1781.14	491.429	1668.28	525.778	1772.32	496.85
1783.51	495.7	1783.51	500.05	1783.51	492.917	1783.51	517.9	1783.51	497.9	1783.51	490.286	1671.66	527.333	1775.66	497.2
1785.89	496.2	1785.89	498.9	1785.89	492.917	1785.89	515.75	1785.89	496.8	1785.89	489	1675.05	524.778	1779.01	496.35
1788.26	496.1	1788.26	499.35	1788.26	493.833	1788.26	518.45	1788.26	494.7	1788.26	488.286	1678.43	527	1782.36	495.95
1790.63	496.1	1790.63	499.05	1790.63	492.167	1790.63	516.05	1790.63	497.8	1790.63	491	1681.81	528.056	1785.7	496.8
1793	495.7	1793	499.55	1793	493.167	1793	518	1793	496.6	1793	488.143	1685.18	526.278	1789.04	496.75
1795.37	496.4	1795.37	498.7	1795.37	494.5	1795.37	518.4	1795.37	496.8	1795.37	489.857	1688.56	527.333	1792.38	496.35
1797.74	495.3	1797.74	499.9	1797.74	492.833	1797.74	518.1	1797.74	496.4	1797.74	488.714	1691.94	527.444	1795.72	496.15
1800.1	494.3	1800.1	499.35	1800.1	494.333	1800.1	520.2	1800.1	495.7	1800.1	487.857	1695.31	524.667	1799.06	496.6
1802.47	495.4	1802.47	500	1802.47	493.833	1802.47	516.85	1802.47	496.6	1802.47	490.143	1698.69	526.833	1802.4	496.9
1804.84	494.6	1804.84	498.7	1804.84	493	1804.84	517.15	1804.84	495.8	1804.84	486.143	1702.06	525.167	1805.74	497.15
1807.2	494.9	1807.2	501	1807.2	493.083	1807.2	517	1807.2	495.2	1807.2	490.429	1705.43	526.833	1809.07	496.8
1809.57	494.4	1809.57	499.1	1809.57	493.833	1809.57	517.6	1809.57	494.4	1809.57	488	1708.8	526.111	1812.41	496.25
1811.93	493.6	1811.93	499.35	1811.93	493.583	1811.93	515.9	1811.93	495.7	1811.93	489.571	1712.17	525.167	1815.74	495.25
1814.3	497.1	1814.3	499.9	1814.3	492.417	1814.3	517.8	1814.3	495.2	1814.3	490.571	1715.53	524.944	1819.08	496
1816.66	495.7	1816.66	498.8	1816.66	493.75	1816.66	517.55	1816.66	495.7	1816.66	488.857	1718.9	525.944	1822.41	496.45
1819.02	495.2	1819.02	498.35	1819.02	492.833	1819.02	517.7	1819.02	496	1819.02	489.286	1722.27	527.611	1825.74	496.6
1821.38	495.4	1821.38	500.5	1821.38	496.75	1821.38	518.3	1821.38	494.8	1821.38	489.429	1725.63	526.556	1829.06	495.2
1823.74	496.1	1823.74	500.9	1823.74	492.333	1823.74	519.75	1823.74	495.2	1823.74	488	1728.99	524.5	1832.39	496.3
1826.1	494.9	1826.1	500.6	1826.1	494.333	1826.1	516.95	1826.1	495.6	1826.1	487.429	1732.35	527.667	1835.72	495.5
1828.46	496.1	1828.46	499.35	1828.46	492.417	1828.46	516.95	1828.46	495.3	1828.46	487.286	1735.72	527.444	1839.04	496.95
1830.82	497.5	1830.82	499.3	1830.82	491.917	1830.82	516.1	1830.82	495.5	1830.82	489	1739.07	525	1842.37	495.65
1833.18	494.7	1833.18	499.4	1833.18	493.5	1833.18	518.05	1833.18	495.4	1833.18	489	1742.43	525.5	1845.69	495.45
1835.54	495.9	1835.54	500.05	1835.54	492.5	1835.54	517.55	1835.54	496.7	1835.54	488.143	1745.79	527.333	1849.01	497.7
1837.89	492.8	1837.89	501.5	1837.89	492.583	1837.89	515.8	1837.89	496	1837.89	488.571	1749.15	526.056	1852.33	496.45
1840.25	496.3	1840.25	502.9	1840.25	494.25	1840.25	517.2	1840.25	493.8	1840.25	488.143	1752.5	524.778	1855.65	496.8
1842.6	496.1	1842.6	500.55	1842.6	493.417	1842.6	516.5	1842.6	494.9	1842.6	488	1755.85	525.722	1858.97	496.4
1844.96	496.1	1844.96	500.95	1844.96	494.75	1844.96	517.75	1844.96	495.8	1844.96	487.714	1759.21	525.611	1862.29	495.25
1847.31	494.9	1847.31	499.45	1847.31	493.667	1847.31	518.3	1847.31	495.9	1847.31	488.571	1762.56	525	1865.61	496.85
1849.66	496.7	1849.66	500.25	1849.66	492.083	1849.66	518.9	1849.66	495.8	1849.66	489.286	1765.91	527.333	1868.92	495.95
1852.01	496	1852.01	499.6	1852.01	493.5	1852.01	518.35	1852.01	495.6	1852.01	489.571	1769.26	527.333	1872.23	496.1
1854.37	496.5	1854.37	501.2	1854.37	492.667	1854.37	517.85	1854.37	494.2	1854.37	489.143	1772.6	527.167	1875.55	496.2
1856.72	495.2	1856.72	500.2	1856.72	494	1856.72	517.45	1856.72	496.1	1856.72	490.571	1775.95	526.333	1878.86	496.25
1859.07	496.8	1859.07	501.7	1859.07	494	1859.07	517.35	1859.07	494.8	1859.07	488.143	1779.29	525.889	1882.17	496.5
1861.41	494.9	1861.41	500.5	1861.41	493.417	1861.41	518	1861.41	495.5	1861.41	487.714	1782.64	526	1885.48	495.9
1863.76	495.6	1863.76	499.45	1863.76	492.667	1863.76	519.7	1863.76	495.7	1863.76	490.429	1785.98	527.778	1888.79	495.4
1866.11	493.9	1866.11	501.3	1866.11	494.25	1866.11	518.8	1866.11	494.8	1866.11	489.714	1789.32	526.722	1892.09	495.9
1868.46	497.4	1868.46	499.75	1868.46	494.75	1868.46	519.1	1868.46	495	1868.46	487.429	1792.66	525.778	1895.4	496.25
1870.8	494.6	1870.8	501.2	1870.8	492.833	1870.8	519.2	1870.8	495.3	1870.8	488.429	1796	525.056	1898.7	495.95
1873.15	495.1	1873.15	500.35	1873.15	494.833	1873.15	517.85	1873.15	495.1	1873.15	488.571	1799.34	526.889	1902.01	496.55
1875.49	495.2	1875.49	499.05	1875.49	494.583	1875.49	518.35	1875.49	497.5	1875.49	488.571	1802.68	524.944	1905.31	496.45
1877.84	496.7	1877.84	500.3	1877.84	492	1877.84	518.95	1877.84	494.6	1877.84	488.429	1806.01	528.222	1908.61	496.9
1880.18	495.9	1880.18	499.65	1880.18	493.25	1880.18	520.85	1880.18	497.1	1880.18	488.286	1809.35	527.611	1911.91	496.8
1882.52	494.8	1882.52	500.3	1882.52	493.917	1882.52	518.35	1882.52	495.5	1882.52	488.143	1812.68	527.167	1915.21	496.8
1884.87	495.3	1884.87	500.8	1884.87	493.917	1884.87	519.2	1884.87	495	1884.87	489.857	1816.01	525	1918.51	496.15
1887.21	492.9	1887.21	499.95	1887.21	493.333	1887.21	518.15	1887.21	495.9	1887.21	489.143	1819.35	526.556	1921.8	496.2
1889.55	495.9	1889.55	501.85	1889.55	493.167	1889.55	520.05	1889.55	495.4	1889.55	489.143	1822.68	526.222	1925.1	495.75
1891.89	495.3	1891.89	499.45	1891.89	493.5	1891.89	519.9	1891.89	496.1	1891.89	490.714	1826	526.556	1928.39	496.45
1894.23	496.1	1894.23	500.3	1894.23	493.167	1894.23	518.25	1894.23	497.6	1894.23	488.857	1829.33	526.167	1931.68	495.25
1896.57	494.4	1896.57	501.05	1896.57	493.083	1896.57	521.05	1896.57	494.8	1896.57	488.857	1832.66	526.944	1934.98	496.55
1898.9	494.8	1898.9	499.6	1898.9	492.167	1898.9	519.15	1898.9	495.7	1898.9	488.857	1835.98	527.5	1938.27	496.7
1901.24	496.5	1901.24	498.75	1901.24	493.917	1901.24	518	1901.24	493	1901.24	487.857	1839.31	524.056	1941.56	496.7
1903.58	494.7	1903.58	498.75	1903.58	493.833	1903.58	518.9	1903.58	495.1	1903.58	488.857	1842.63	526.333	1944.85	496.45
1905.91	496.7	1905.91	500.3	1905.91	493.5	1905.91	519.15	1905.91	496.1	1905.91	490.143	1845.95	527.056	1948.13	496.1
1908.25	495.6	1908.25	499.45	1908.25	493.5	1908.25	519.35	1908.25	496.6	1908.25	488.286	1849.27	525.722	1951.42	497.3
1910.58	495.8	1910.58	499.65	1910.58	494.833	1910.58	518.55	1910.58	494.3	1910.58	489	1852.59	525.889	1954.7	495.95
1912.91	495.5	1912.91	499.55	1912.91	492.583	1912.91	520.1	1912.91	496.6	1912.91	489	1855.91	525.833	1957.99	496.8
1915.25	496.2	1915.25	500.1	1915.25	493.667	1915.25	519.1	1915.25	496.3	1915.25	490.429	1859.23	528.611	1961.27	496.55
1917.58	493.9	1917.58	500.2	1917.58	492.583	1917.58	519.3	1917.58	495	1917.58	487.714	1862.55	523.722	1964.55	495.75
1919.91	496.6	1919.91	500.25	1919.91	492.167	1919.91	519.85	1919.91	497.5	1919.91	490	1865.86	525.889	1967.83	496.6
1922.24	495.3	1922.24	500.15	1922.24	493.417	1922.24	522	1922.24	497.5	1922.24	490.286	1869.18	526.278	1971.11	495.75
1924.57	497.2	1924.57	499.85	1924.57	493	1924.57	519.4	1924.57	496.3	1924.57	489.429	1872.49	523.944	1974.39	495.6
1926.9	494.8	1926.9	499.8	1926.9	492.917	1926.9	521.85	1926.9	495.8	1926.9	488.143	1875.8	526.278	1977.67	495.85
1929.23	495.3	1929.23	497.1	1929.23	494.25	1929.23	518.2	1929.23	495.9	1929.23	490.429	1879.11	526.056	1980.95	496.7
1931.56	495.1	1931.56	499.05	1931.56	495.25	1931.56	520.3	1931.56	497.2	1931.56	490.857	1882.42	525.167	1984.22	496.3
1933.88	498.5	1933.88	500.5	1933.88	492.333	1933.88	520.1	1933.88	497.4	1933.88	489.857	1885.73	526.611	1987.49	496.65
1936.21	495.2	1936.21	500.85	1936.21	495	1936.21	521.35	1936.21	495.8	1936.21	489.571	1889.03	525.5	1990.77	496.65
1938.54	494.7	1938.54	499.7	1938.54	494.5	1938.54	522.55	1938.54	498.4	1938.54	489.857	1892.34	525.556	1994.04	497.9
1940.86	495.9	1940.86	499.5	1940.86	494.417	1940.86	519	1940.86	497.6	1940.86	490.571	1895.65	525.167	1997.31	495.7
1943.18	496.2	1943.18	501.1	1943.18	492.5	1943.18	522.65	1943.18	496.9	1943.18	489.571	1898.95	525.444	2000.58	497.25
1945.51	495.9	1945.51	499.95	1945.51	494.333	1945.51	522.35	1945.51	496.4	1945.51	487.714	1902.25	525.833	2003.85	497
1947.83	496	1947.83	500.5	1947.83	494.25	1947.83	520.85	1947.83	497.1	1947.83	491.143	1905.55	524.5	2007.11	496.7
1950.15	494.6	1950.15	499.6	1950.15	494.167	1950.15	520.55	1950.15	495.9	1950.15	487.429	1908.85	526.111	2010.38	497.65
1952.47	496.1	1952.47	500.7	1952.47	493.167	1952.47	519.8	1952.47	496.8	1952.47	489.143	1912.15	526	2013.64	496.8
1954.8	493.8	1954.8	499.1	1954.8	494.25	1954.8	520.55	1954.8	497.1	1954.8	488.143	1915.45	526.056	2016.91	496.75
1957.12	497.8	1957.12	500.7	1957.12	494.083	1957.12	521.55	1957.12	494.7	1957.12	491.571	1918.75	527.556	2020.17	496.3
1959.44	493.9	1959.44	501.45	1959.44	492.833	1959.44	518.8	1959.44	495.5	1959.44	489.286	1922.04	526.444	2023.43	495.95
1961.75	496.3	1961.75	500.1	1961.75	494.083	1961.75	519.45	1961.75	495.3	1961.75	489.286	1925.34	526.556	2026.69	497.65
1964.07	495.8	1964.07	500.2	1964.07	494.25	1964.07	520.3	1964.07	496.1	1964.07	489.143	1928.63	525.389	2029.95	496.45
1966.39	496.3	1966.39	499.25	1966.39	492.917	1966.39	521.35	1966.39	495.4	1966.39	488.143	1931.92	526.222	2033.21	496.2
1968.71	495.6	1968.71	502.5	1968.71	494	1968.71	519.6	1968.71	496.2	1968.71	488.857	1935.21	527.333	2036.47	497.45
1971.02	496.6	1971.02	500.95	1971.02	494.083	1971.02	519.85	1971.02	494.4	1971.02	488.286	1938.5	525.944	2039.72	497
1973.34	493.9	1973.34	500.95	1973.34	494.667	1973.34	520.5	1973.34	496.3	1973.34	490.714	1941.79	528.5	2042.98	498.25
1975.65	496.5	1975.65	500.1	1975.65	494.083	1975.65	519.3	1975.65	494	1975.65	487	1945.08	526.611	2046.23	496.55
1977.96	495.6	1977.96	500.2	1977.96	492.167	1977.96	521.45	1977.96	495.8	1977.96	487.429	1948.37	527.556	2049.48	496.2
1980.28	495.2	1980.28	499.65	1980.28	493.583	1980.28	519.35	1980.28	494.5	1980.28	489.143	1951.65	528.944	2052.73	496.95
1982.59	495.9	1982.59	500.6	1982.59	492.417	1982.59	519.75	1982.59	493.9	1982.59	490.286	1954.94	529.278	2055.98	497.2
1984.9	495.4	1984.9	499.95	1984.9	491.917	1984.9	519.65	1984.9	495.6	1984.9	488	1958.22	526.222	2059.23	495.6
1987.21	495.6	1987.21	499.1	1987.21	493.167	1987.21	520.85	1987.21	494.2	1987.21	488.857	1961.5	528.444	2062.48	497.95
1989.52	494.8	1989.52	499.65	1989.52	492.25	1989.52	520.9	1989.52	494.9	1989.52	489.143	1964.78	524.389	2065.73	497.2
1991.83	496.5	1991.83	499.5	1991.83	493.75	1991.83	519.35	1991.83	495.8	1991.83	489.429	1968.06	525.056	2068.97	496.7
1994.14	495.2	1994.14	499.85	1994.14	492.75	1994.14	520.85	1994.14	496.3	1994.14	489	1971.34	527.833	2072.22	495.95
1996.45	496	1996.45	500.3	1996.45	493.75	1996.45	520.95	1996.45	495.5	1996.45	487.286	1974.62	529.778	2075.46	496.25
1998.76	494.8	1998.76	499.95	1998.76	493.583	1998.76	519.1	1998.76	493.1	1998.76	488.714	1977.89	527.722	2078.7	496.9
2001.06	494.3	2001.06	499.25	2001.06	492.333	2001.06	520.75	2001.06	496.5	2001.06	489.143	1981.17	527.167	2081.95	496.35
2003.37	493.9	2003.37	500.45	2003.37	493.25	2003.37	519.45	2003.37	496.1	2003.37	488.714	1984.44	526.722	2085.19	496.05
2005.68	496.9	2005.68	501.2	2005.68	495	2005.68	519.8	2005.68	495.2	2005.68	489.143	1987.72	527.056	2088.42	496.9
2007.98	494	2007.98	501.35	2007.98	493.75	2007.98	519.9	2007.98	494.6	2007.98	487.286	1990.99	526.944	2091.66	497.45
2010.28	494.5	2010.28	499.2	2010.28	492.5	2010.28	520.15	2010.28	495.4	2010.28	488	1994.26	527.444	2094.9	495.95
2012.59	494.4	2012.59	499.8	2012.59	493.417	2012.59	520.7	2012.59	495.6	2012.59	488	1997.53	527.667	2098.14	496.4
2014.89	494.6	2014.89	499.45	2014.89	494.75	2014.89	519.45	2014.89	495.9	2014.89	488	2000.8	525.722	2101.37	496.1
2017.19	495.8	2017.19	499.25	2017.19	493.333	2017.19	520.55	2017.19	496.8	2017.19	486.571	2004.06	527.333	2104.6	497.05
2019.49	496.3	2019.49	500.7	2019.49	493.333	2019.49	520.05	2019.49	496.6	2019.49	487.714	2007.33	527.944	2107.84	496.3
2021.79	494.2	2021.79	500.15	2021.79	494	2021.79	521.3	2021.79	495.8	2021.79	488.286	2010.59	528.944	2111.07	496.5
2024.09	495.8	2024.09	500.05	2024.09	491.75	2024.09	519.4	2024.09	495.7	2024.09	488.429	2013.86	528.444	2114.3	496.95
2026.39	493.1	2026.39	499.9	2026.39	494.417	2026.39	521.1	2026.39	495.4	2026.39	489.286	2017.12	527.111	2117.53	497.25
2028.69	495.1	2028.69	499.15	2028.69	492.917	2028.69	519.7	2028.69	496.6	2028.69	488.429	2020.38	529.278	2120.75	497.2
2030.99	495.5	2030.99	500.05	2030.99	493.833	2030.99	519.8	2030.99	494.5	2030.99	489.286	2023.64	524.667	2123.98	496
2033.29	495.2	2033.29	499.35	2033.29	492.75	2033.29	518.8	2033.29	495.4	2033.29	487.571	2026.9	528.056	2127.21	496.35
2035.58	495.6	2035.58	498.05	2035.58	493.833	2035.58	519.25	2035.58	495.6	2035.58	492	2030.16	529.667	2130.43	497.95
2037.88	496.1	2037.88	499.95	2037.88	492.917	2037.88	521.2	2037.88	496.1	2037.88	487.857	2033.42	526.833	2133.66	496.2
2040.17	495.5	2040.17	498.8	2040.17	493.333	2040.17	519.05	2040.17	493.4	2040.17	488.857	2036.67	528.5	2136.88	497.45
2042.47	495.9	2042.47	500.4	2042.47	492.333	2042.47	520.65	2042.47	493.8	2042.47	489.429	2039.93	528	2140.1	496.45
2044.76	494.9	2044.76	500.85	2044.76	494.25	2044.76	520.7	2044.76	496.2	2044.76	487.143	2043.18	527.167	2143.32	496.9
2047.06	496.7	2047.06	500.65	2047.06	493.5	2047.06	521.5	2047.06	495.7	2047.06	489.143	2046.44	527.333	2146.54	497.2
2049.35	495.9	2049.35	500.15	2049.35	493.833	2049.35	519.1	2049.35	495.8	2049.35	489	2049.69	528.722	2149.76	496.6
2051.64	495.7	2051.64	501	2051.64	493.417	2051.64	520.25	2051.64	495.4	2051.64	487.286	2052.94	527.278	2152.97	496.9
2053.93	495.1	2053.93	500.2	2053.93	494.25	2053.93	519.75	2053.93	497.4	2053.93	488.429	2056.19	528.444	2156.19	496.8
2056.22	493.9	2056.22	499.15	2056.22	493.667	2056.22	520.1	2056.22	495.8	2056.22	489.857	2059.43	527.167	2159.4	496.8
2058.51	494.4	2058.51	500.4	2058.51	491.833	2058.51	519.3	2058.51	495.9	2058.51	488.857	2062.68	528.944	2162.62	495.25
2060.8	495.8	2060.8	498.9	2060.8	493.417	2060.8	520.6	2060.8	495.1	2060.8	489	2065.93	525.222	2165.83	496.1
2063.09	495.7	2063.09	499.25	2063.09	495.667	2063.09	519.35	2063.09	495	2063.09	487.714	2069.17	526.111	2169.04	495.85
2065.38	495.3	2065.38	500.15	2065.38	494.667	2065.38	519.6	2065.38	495.4	2065.38	489.429	2072.42	526.889	2172.25	496.65
2067.66	497.2	2067.66	499.8	2067.66	493.333	2067.66	521.5	2067.66	494.1	2067.66	488.143	2075.66	526.333	2175.46	496.8
2069.95	494.9	2069.95	498.15	2069.95	494.417	2069.95	521.9	2069.95	494.9	2069.95	488.286	2078.9	526.5	2178.67	496.85
2072.23	495.1	2072.23	500.45	2072.23	493.417	2072.23	519.9	2072.23	496.2	2072.23	490.143	2082.14	526.222	2181.88	495.6
2074.52	497.4	2074.52	499.6	2074.52	494.417	2074.52	520.9	2074.52	496.4	2074.52	488.571	2085.38	527.333	2185.08	496.5
2076.8	494.6	2076.8	500.95	2076.8	494	2076.8	519.45	2076.8	495.9	2076.8	489.143	2088.62	527.278	2188.29	497.8
2079.09	496.8	2079.09	500.8	2079.09	494.25	2079.09	521.65	2079.09	496.2	2079.09	489.286	2091.86	529.222	2191.49	496.9
2081.37	496.1	2081.37	499.55	2081.37	493.583	2081.37	521.25	2081.37	495.7	2081.37	489.714	2095.09	527.111	2194.69	497.85
2083.65	496.9	2083.65	499.25	2083.65	494.167	2083.65	520.85	2083.65	495.7	2083.65	488.714	2098.33	527.056	2197.9	496.85
2085.93	496	2085.93	499.1	2085.93	492.5	2085.93	519.5	2085.93	494.4	2085.93	488.714	2101.56	526.222	2201.1	496.4
2088.21	495.9	2088.21	498.8	2088.21	495.25	2088.21	520.55	2088.21	496.8	2088.21	489.143	2104.79	526.444	2204.3	495.8
2090.49	495.2	2090.49	499.3	2090.49	494.083	2090.49	520.95	2090.49	495.1	2090.49	490.429	2108.02	526.944	2207.49	498.25
2092.77	492.9	2092.77	499.25	2092.77	492.833	2092.77	521.1	2092.77	497.3	2092.77	489	2111.26	528.333	2210.69	496.15
2095.05	494.6	2095.05	500.45	2095.05	494.75	2095.05	520.75	2095.05	495.5	2095.05	494	2114.48	528	2213.89	496.1
2097.33	494.9	2097.33	500	2097.33	493.917	2097.33	521.45	2097.33	497.2	2097.33	489	2117.71	526.667	2217.08	496
2099.61	495.4	2099.61	499.3	2099.61	493	2099.61	521.8	2099.61	495.7	2099.61	489.143	2120.94	529.556	2220.28	495.75
2101.88	497.4	2101.88	499.9	2101.88	494.333	2101.88	521.35	2101.88	497.1	2101.88	489.286	2124.17	527.944	2223.47	496.3
2104.16	495.6	2104.16	499.5	2104.16	492.5	2104.16	520.75	2104.16	496.7	2104.16	490	2127.39	527.667	2226.66	496.6
2106.43	496.8	2106.43	499.3	2106.43	495.667	2106.43	521.75	2106.43	497.4	2106.43	490	2130.62	529.278	2229.85	495.55
2108.71	494.6	2108.71	500.1	2108.71	493.75	2108.71	520.9	2108.71	497.9	2108.71	488.429	2133.84	525.944	2233.04	496.8
2110.98	495.5	2110.98	498.9	2110.98	492.25	2110.98	519.75	2110.98	497	2110.98	487.571	2137.06	526.667	2236.23	496.3
2113.26	494.7	2113.26	500.25	2113.26	493.5	2113.26	522.55	2113.26	495.1	2113.26	489.286	2140.28	529.167	2239.42	495.85
2115.53	496.1	2115.53	500.4	2115.53	493.75	2115.53	521.9	2115.53	496.7	2115.53	489	2143.5	526.333	2242.61	495.9
2117.8	497.9	2117.8	498.05	2117.8	494.833	2117.8	521.15	2117.8	495.4	2117.8	489	2146.72	526.556	2245.79	497.1
2120.07	495.7	2120.07	498.5	2120.07	493.333	2120.07	523.15	2120.07	496	2120.07	489.714	2149.94	529.556	2248.97	498.05
2122.34	494.9	2122.34	498.9	2122.34	492.583	2122.34	521.4	2122.34	495.1	2122.34	490.429	2153.15	528.333	2252.16	496.55
2124.61	495.6	2124.61	498.95	2124.61	493.333	2124.61	520.6	2124.61	496.1	2124.61	489.857	2156.37	527.611	2255.34	496.8
2126.88	496	2126.88	499.55	2126.88	492.333	2126.88	521.6	2126.88	496.9	2126.88	487.857	2159.58	527.556	2258.52	495.55
2129.15	497.3	2129.15	500.05	2129.15	494.583	2129.15	522.7	2129.15	497.7	2129.15	490.429	2162.79	531.722	2261.7	496.45
2131.42	495	2131.42	498.7	2131.42	493.083	2131.42	522.6	2131.42	497.5	2131.42	490.143	2166.01	528.778	2264.88	496.4
2133.69	494.8	2133.69	500.55	2133.69	492.667	2133.69	523.7	2133.69	496.7	2133.69	488.286	2169.22	527.778	2268.06	496.4
2135.95	496.4	2135.95	499.25	2135.95	491.917	2135.95	521	2135.95	496.5	2135.95	488.429	2172.43	527.5	2271.23	495.85
2138.22	495.3	2138.22	500.75	2138.22	493.167	2138.22	522.5	2138.22	497.4	2138.22	489	2175.63	528.333	2274.41	497.6
2140.48	494.2	2140.48	499.9	2140.48	494.917	2140.48	520.85	2140.48	495.5	2140.48	488.429	2178.84	528.333	2277.58	495.65
2142.75	495.8	2142.75	500.65	2142.75	493.833	2142.75	520.45	2142.75	495.1	2142.75	489.571	2182.05	530.278	2280.76	497.35
2145.01	497.3	2145.01	499.95	2145.01	492.917	2145.01	521.7	2145.01	496.9	2145.01	487.857	2185.25	529.167	2283.93	495.65
2147.28	494.5	2147.28	500.25	2147.28	493.333	2147.28	520.65	2147.28	496.4	2147.28	489.714	2188.46	529.278	2287.1	496.8
2149.54	495.3	2149.54	499.7	2149.54	493.667	2149.54	522.5	2149.54	497.1	2149.54	487.286	2191.66	528.556	2290.27	495.85
2151.8	495.7	2151.8	500.3	2151.8	493.667	2151.8	521.3	2151.8	494.6	2151.8	490.143	2194.86	531.333	2293.44	496.4
2154.06	496.3	2154.06	499.7	2154.06	494.5	2154.06	521.3	2154.06	496.9	2154.06	488.143	2198.06	529.556	2296.61	496.15
2156.32	497.6	2156.32	500.1	2156.32	490.917	2156.32	520.65	2156.32	497.2	2156.32	490.143	2201.26	527.278	2299.78	496.35
2158.58	494.4	2158.58	500.55	2158.58	491.917	2158.58	521.4	2158.58	497.3	2158.58	488.714	2204.46	531.278	2302.94	495.35
2160.84	495.9	2160.84	500	2160.84	492.083	2160.84	521.15	2160.84	495.3	2160.84	489.286	2207.66	530.444	2306.11	495.95
2163.1	495.3	2163.1	500.3	2163.1	494	2163.1	520.15	2163.1	495.3	2163.1	490.286	2210.86	529.056	2309.27	496.3
2165.36	495.7	2165.36	498.7	2165.36	493.333	2165.36	520.5	2165.36	495.2	2165.36	488.857	2214.05	530.833	2312.43	496.3
2167.61	493.6	2167.61	500.2	2167.61	493.583	2167.61	519.3	2167.61	496.2	2167.61	489	2217.25	528.333	2315.6	497.15
2169.87	495.7	2169.87	500.45	2169.87	494.667	2169.87	520.95	2169.87	494.6	2169.87	490	2220.44	530.444	2318.76	494.95
2172.13	496.9	2172.13	499.05	2172.13	493.167	2172.13	520	2172.13	495.2	2172.13	489.286	2223.63	529.444	2321.92	496.75
2174.38	495.6	2174.38	500.95	2174.38	494.167	2174.38	520.25	2174.38	495.1	2174.38	489.571	2226.82	529.611	2325.07	495.95
2176.64	496.9	2176.64	499.85	2176.64	493.75	2176.64	521.9	2176.64	493.9	2176.64	489.714	2230.01	531.278	2328.23	495.5
2178.89	495.1	2178.89	501.5	2178.89	492.75	2178.89	520.65	2178.89	496	2178.89	490	2233.2	528.944	2331.39	495.9
2181.14	494.2	2181.14	499.95	2181.14	493.917	2181.14	521.5	2181.14	494.7	2181.14	489.143	2236.39	531.222	2334.54	494.6
2183.4	495.5	2183.4	499.4	2183.4	494.333	2183.4	520.25	2183.4	497.6	2183.4	488.714	2239.58	528.333	2337.7	497.4
2185.65	494.9	2185.65	498.75	2185.65	493.667	2185.65	521.45	2185.65	495.2	2185.65	490.143	2242.76	528.111	2340.85	494.05
2187.9	495.8	2187.9	499.15	2187.9	493.583	2187.9	521.15	2187.9	494.8	2187.9	489.286	2245.95	529.722	2344	495.8
2190.15	495	2190.15	502.4	2190.15	494.25	2190.15	519.1	2190.15	493.9	2190.15	489.429	2249.13	529.611	2347.15	495.45
2192.4	494.3	2192.4	499.8	2192.4	494.583	2192.4	523.7	2192.4	496.5	2192.4	489.143	2252.31	530	2350.3	496.5
2194.65	494.2	2194.65	501.5	2194.65	494.75	2194.65	521.75	2194.65	494.3	2194.65	490	2255.49	526.944	2353.45	495.5
2196.9	495.9	2196.9	500.35	2196.9	493.75	2196.9	521.4	2196.9	496	2196.9	489.857	2258.67	529.444	2356.6	496.45
2199.15	494.6	2199.15	499.95	2199.15	491.583	2199.15	520.45	2199.15	496.6	2199.15	488	2261.85	529.778	2359.75	496.6
2201.39	494.2	2201.39	499.55	2201.39	493.167	2201.39	521.15	2201.39	494.8	2201.39	489.571	2265.03	530.611	2362.89	495.3
2203.64	496.5	2203.64	500.9	2203.64	492.667	2203.64	519.95	2203.64	492.9	2203.64	489.286	2268.21	530.889	2366.04	496.1
2205.89	496.3	2205.89	500.75	2205.89	493.167	2205.89	521.4	2205.89	494.7	2205.89	488.143	2271.38	530.056	2369.18	496.45
2208.13	495.2	2208.13	500.4	2208.13	493.667	2208.13	523.15	2208.13	496	2208.13	489.857	2274.56	528.111	2372.32	496.25
2210.38	496.1	2210.38	498.95	2210.38	493.25	2210.38	521	2210.38	495.4	2210.38	488.857	2277.73	527.944	2375.46	496.85
2212.62	496.4	2212.62	501.15	2212.62	494.083	2212.62	518.8	2212.62	496.9	2212.62	490	2280.91	530.556	2378.61	496.5
2214.86	495.7	2214.86	499.8	2214.86	492.5	2214.86	519.95	2214.86	496	2214.86	490.286	2284.08	529.444	2381.74	496.1
2217.11	497.2	2217.11	501	2217.11	492.5	2217.11	520.5	2217.11	495.8	2217.11	489.429	2287.25	529	2384.88	497.55
2219.35	496	2219.35	500.7	2219.35	495.083	2219.35	520.65	2219.35	497.4	2219.35	489.571	2290.42	528.111	2388.02	497.15
2221.59	495.1	2221.59	500.1	2221.59	493.75	2221.59	521.6	2221.59	494.6	2221.59	489	2293.59	528.389	2391.16	496.05
2223.83	495.4	2223.83	498.95	2223.83	494.25	2223.83	520.4	2223.83	495.3	2223.83	489.571	2296.75	527.556	2394.29	495.9
2226.07	495.2	2226.07	501.15	2226.07	493.5	2226.07	518.75	2226.07	494.5	2226.07	488.714	2299.92	528.444	2397.43	495.35
2228.31	495.3	2228.31	499.95	2228.31	493.167	2228.31	521.4	2228.31	496.1	2228.31	488.429	2303.08	528.722	2400.56	496.35
2230.55	495.5	2230.55	500.8	2230.55	492.833	2230.55	521.65	2230.55	496	2230.55	489.714	2306.25	530.722	2403.69	497.2
2232.79	495.4	2232.79	499.9	2232.79	492.083	2232.79	520.6	2232.79	495	2232.79	488.857	2309.41	529.222	2406.82	496.1
2235.02	495.5	2235.02	499.6	2235.02	493.583	2235.02	519.6	2235.02	495.3	2235.02	489	2312.57	529.278	2409.95	496.3
2237.26	498.4	2237.26	499.3	2237.26	493.583	2237.26	521.1	2237.26	495.6	2237.26	488.857	2315.73	527.556	2413.08	496.7
2239.5	494.2	2239.5	499.85	2239.5	493.583	2239.5	521	2239.5	495.4	2239.5	488.714	2318.89	529.833	2416.21	496.4
2241.73	495.3	2241.73	501.7	2241.73	493.583	2241.73	520.05	2241.73	494.7	2241.73	488.571	2322.05	527.889	2419.33	495.8
2243.97	494.4	2243.97	500.7	2243.97	492.917	2243.97	520.6	2243.97	496.6	2243.97	489	2325.21	528.556	2422.46	495.8
2246.2	494.1	2246.2	499.95	2246.2	493.25	2246.2	520.1	2246.2	494.5	2246.2	490.143	2328.37	530.222	2425.58	497.15
2248.43	494.2	2248.43	498.6	2248.43	494.5	2248.43	521.15	2248.43	494.6	2248.43	488.857	2331.52	529.667	2428.71	494.55
2250.67	495	2250.67	498.7	2250.67	492.583	2250.67	521.25	2250.67	495.8	2250.67	488.143	2334.68	528.333	2431.83	496.1
2252.9	493.5	2252.9	498.8	2252.9	494.083	2252.9	520	2252.9	494.6	2252.9	488.286	2337.83	527.667	2434.95	495.5
2255.13	495.6	2255.13	500.6	2255.13	492.333	2255.13	520.35	2255.13	496	2255.13	489	2340.98	531.333	2438.07	495.35
2257.36	495.6	2257.36	500.25	2257.36	492.25	2257.36	521.25	2257.36	495.1	2257.36	488.857	2344.14	530.611	2441.19	495.4
2259.59	497	2259.59	499.8	2259.59	494.417	2259.59	520.6	2259.59	495.5	2259.59	488.286	2347.29	530.889	2444.31	497
2261.82	496.9	2261.82	499.7	2261.82	492.833	2261.82	520.95	2261.82	494.3	2261.82	488	2350.43	530.944	2447.43	496.6
2264.05	496.1	2264.05	499.9	2264.05	493.25	2264.05	519.55	2264.05	496.1	2264.05	490	2353.58	532.5	2450.54	497.45
2266.28	496	2266.28	499.65	2266.28	494.917	2266.28	520.75	2266.28	494.2	2266.28	489.143	2356.73	531.278	2453.66	496.35
2268.5	496.8	2268.5	500.25	2268.5	492.75	2268.5	522.6	2268.5	496.5	2268.5	490.429	2359.88	529.944	2456.77	495.8
2270.73	496.2	2270.73	499.9	2270.73	492.75	2270.73	522.1	2270.73	495.7	2270.73	489.286	2363.02	531.889	2459.89	496.7
2272.96	495.5	2272.96	499.9	2272.96	494.5	2272.96	519.9	2272.96	494.2	2272.96	489.286	2366.17	528.667	2463	496.95
2275.18	496	2275.18	500.9	2275.18	493.917	2275.18	519.9	2275.18	494.7	2275.18	487.714	2369.31	529.389	2466.11	497.2
2277.41	495	2277.41	500.9	2277.41	493.167	2277.41	521.35	2277.41	493.5	2277.41	489	2372.45	531.778	2469.22	496.55
2279.63	494	2279.63	501.15	2279.63	494.917	2279.63	520.2	2279.63	497.6	2279.63	490.857	2375.59	528.278	2472.33	495.45
2281.86	494.8	2281.86	500.85	2281.86	493.917	2281.86	519.85	2281.86	496.2	2281.86	491.429	2378.73	527.944	2475.44	496.35
2284.08	493.4	2284.08	500.45	2284.08	495.5	2284.08	521.4	2284.08	494.8	2284.08	490	2381.87	530.833	2478.54	496.2
2286.3	494.5	2286.3	499.6	2286.3	492.417	2286.3	520.65	2286.3	497	2286.3	490.571	2385.01	530.667	2481.65	497.2
2288.52	495	2288.52	501.65	2288.52	494.333	2288.52	518.95	2288.52	494.8	2288.52	489.143	2388.14	527.611	2484.75	496.25
2290.74	496.7	2290.74	500.6	2290.74	493.917	2290.74	519.65	2290.74	496.4	2290.74	488.429	2391.28	526.389	2487.86	497
2292.96	496.7	2292.96	501.95	2292.96	492.417	2292.96	521.75	2292.96	495.8	2292.96	490	2394.41	527.556	2490.96	495.6
2295.18	494.6	2295.18	499.25	2295.18	491.917	2295.18	520.45	2295.18	496.1	2295.18	489	2397.55	528.667	2494.06	496.2
2297.4	495.4	2297.4	500.55	2297.4	493.25	2297.4	520.2	2297.4	495.6	2297.4	489.571	2400.68	528.667	2497.16	496.7
2299.62	495.3	2299.62	501	2299.62	494.417	2299.62	520.35	2299.62	496	2299.62	488.714	2403.81	527.722	2500.26	495.05
2301.84	497.5	2301.84	499.8	2301.84	493.417	2301.84	520.05	2301.84	497.5	2301.84	489.143	2406.94	529.611	2503.36	496.4
2304.06	494.8	2304.06	500.2	2304.06	492.667	2304.06	519.15	2304.06	494.8	2304.06	488.571	2410.07	529	2506.46	495.25
2306.27	497	2306.27	499.95	2306.27	494.167	2306.27	521.05	2306.27	496.9	2306.27	490.286	2413.2	528	2509.55	495.75
2308.49	494.1	2308.49	501.8	2308.49	494.25	2308.49	520.85	2308.49	494.6	2308.49	488	2416.33	528.278	2512.65	496.4
2310.71	495.5	2310.71	501.5	2310.71	494	2310.71	519.75	2310.71	494.6	2310.71	489	2419.45	527.167	2515.74	496.8
2312.92	495.8	2312.92	499.35	2312.92	493	2312.92	519.05	2312.92	495.4	2312.92	488.714	2422.58	527	2518.84	495.4
2315.13	495.7	2315.13	500.8	2315.13	494.417	2315.13	519.9	2315.13	497.5	2315.13	490.286	2425.7	529.389	2521.93	495.75
2317.35	494.9	2317.35	500.9	2317.35	494.417	2317.35	521.1	2317.35	494.7	2317.35	488.286	2428.82	529.167	2525.02	495.7
2319.56	497	2319.56	502.6	2319.56	492.667	2319.56	520.65	2319.56	495	2319.56	488.429	2431.95	530.278	2528.11	495.4
2321.77	494.8	2321.77	502.1	2321.77	492.5	2321.77	521.9	2321.77	496	2321.77	490	2435.07	529.333	2531.2	495.45
2323.98	496	2323.98	500.5	2323.98	494	2323.98	520.65	2323.98	496.5	2323.98	490.714	2438.19	530.611	2534.29	497.3
2326.19	494	2326.19	501.4	2326.19	492.917	2326.19	521.35	2326.19	495.4	2326.19	488.857	2441.3	529.333	2537.38	495.8
2328.4	494.7	2328.4	500.9	2328.4	492.667	2328.4	520.05	2328.4	496.6	2328.4	489.286	2444.42	527.944	2540.46	494.3
2330.61	494.1	2330.61	501.5	2330.61	494.25	2330.61	520.4	2330.61	495.1	2330.61	489.286	2447.54	530.167	2543.55	495.85
2332.82	496	2332.82	500.8	2332.82	491.25	2332.82	521.15	2332.82	496.1	2332.82	489.429	2450.65	530.444	2546.63	495.45
2335.03	494.4	2335.03	501.15	2335.03	493.167	2335.03	520.35	2335.03	497.7	2335.03	488.571	2453.77	531.278	2549.71	496.6
2337.24	495.1	2337.24	500.85	2337.24	493.417	2337.24	520.7	2337.24	494.4	2337.24	489.857	2456.88	531	2552.8	496.35
2339.45	492.8	2339.45	502.1	2339.45	492.75	2339.45	519.35	2339.45	496.7	2339.45	490.857	2459.99	532.111	2555.88	496.5
2341.65	495.9	2341.65	502.4	2341.65	493.333	2341.65	519.1	2341.65	494.6	2341.65	488.571	2463.11	531.389	2558.96	496.5
2343.86	495.6	2343.86	500.9	2343.86	493.917	2343.86	521.9	2343.86	498	2343.86	490.857	2466.22	532.611	2562.04	495.95
2346.06	496.9	2346.06	501.85	2346.06	493.417	2346.06	521.05	2346.06	494.2	2346.06	489.714	2469.33	530.889	2565.11	496.4
2348.27	496.5	2348.27	501.6	2348.27	492.667	2348.27	521.25	2348.27	496.1	2348.27	489.714	2472.43	532	2568.19	495.9
2350.47	495.2	2350.47	502.4	2350.47	493.167	2350.47	520	2350.47	496.4	2350.47	489.143	2475.54	530.5	2571.27	495.35
2352.67	494.1	2352.67	500.9	2352.67	494.167	2352.67	522.3	2352.67	496.7	2352.67	490.571	2478.65	531.056	2574.34	496.8
2354.88	495	2354.88	502.65	2354.88	493.417	2354.88	520.2	2354.88	496.7	2354.88	488.429	2481.75	529.056	2577.41	495.95
2357.08	495	2357.08	501.4	2357.08	493.667	2357.08	521.15	2357.08	495.8	2357.08	490.286	2484.86	529.444	2580.49	496
2359.28	494.6	2359.28	501.75	2359.28	493.417	2359.28	519.8	2359.28	496.6	2359.28	487.857	2487.96	529.778	2583.56	495.65
2361.48	495.8	2361.48	500.4	2361.48	493.833	2361.48	521.8	2361.48	497.6	2361.48	488.857	2491.06	532.278	2586.63	496.25
2363.68	495.6	2363.68	501.75	2363.68	493.25	2363.68	520.7	2363.68	496.4	2363.68	490.429	2494.16	529.778	2589.7	494.8
2365.88	496.4	2365.88	502.6	2365.88	493	2365.88	519.25	2365.88	495.7	2365.88	489.714	2497.26	528.778	2592.77	496.15
2368.08	494.8	2368.08	502.7	2368.08	494.833	2368.08	522.25	2368.08	496.9	2368.08	489.571	2500.36	532.389	2595.84	495.9
2370.28	495.8	2370.28	502.6	2370.28	493.167	2370.28	521	2370.28	496.7	2370.28	489.429	2503.46	530.167	2598.9	495.75
2372.47	496.2	2372.47	501.6	2372.47	493.167	2372.47	520.6	2372.47	494.4	2372.47	490	2506.56	528.833	2601.97	495.7
2374.67	494.6	2374.67	503	2374.67	495.167	2374.67	521.65	2374.67	494.6	2374.67	489.429	2509.65	530.722	2605.03	496.75
2376.87	495.5	2376.87	501.75	2376.87	494.5	2376.87	520.35	2376.87	496.2	2376.87	489.857	2512.75	530.167	2608.1	496.3
2379.06	495	2379.06	502.75	2379.06	493.25	2379.06	520.85	2379.06	496.6	2379.06	489.429	2515.84	529.722	2611.16	495.85
2381.26	495.4	2381.26	502.5	2381.26	493.583	2381.26	522.3	2381.26	496.6	2381.26	489.857	2518.93	530.056	2614.22	495.85
2383.45	495.4	2383.45	501.3	2383.45	493.667	2383.45	519.4	2383.45	495.3	2383.45	490.143	2522.03	531.833	2617.28	497.35
2385.64	495.6	2385.64	502.95	2385.64	494.583	2385.64	522.65	2385.64	498.7	2385.64	489.429	2525.12	530.333	2620.34	496.25
2387.84	495.6	2387.84	504.05	2387.84	493.25	2387.84	520.2	2387.84	496.5	2387.84	489.857	2528.21	530.222	2623.4	496.1
2390.03	494.4	2390.03	503.15	2390.03	493.583	2390.03	521.1	2390.03	496.5	2390.03	491.714	2531.29	529.944	2626.46	495.9
2392.22	493.6	2392.22	503.6	2392.22	493.583	2392.22	519.9	2392.22	497.6	2392.22	491.143	2534.38	529.222	2629.51	495.5
2394.41	496.3	2394.41	505.25	2394.41	492.833	2394.41	520.7	2394.41	498.4	2394.41	491.143	2537.47	531.333	2632.57	495.65
2396.6	497.4	2396.6	504.5	2396.6	494.583	2396.6	521.4	2396.6	499.1	2396.6	491.429	2540.55	529.111	2635.62	495.6
2398.79	495.6	2398.79	503.25	2398.79	494.167	2398.79	522.25	2398.79	496.9	2398.79	492.714	2543.64	529.889	2638.68	495.9
2400.98	496.6	2400.98	504.45	2400.98	494	2400.98	522.5	2400.98	498.7	2400.98	490.857	2546.72	531.556	2641.73	495.95
2403.17	495.7	2403.17	505.55	2403.17	493.5	2403.17	521.4	2403.17	499.1	2403.17	491.429	2549.8	529.278	2644.78	496.6
2405.36	495	2405.36	505.7	2405.36	495.083	2405.36	522.7	2405.36	501.1	2405.36	492	2552.89	529.056	2647.83	496.7
2407.54	494.8	2407.54	506.2	2407.54	492.083	2407.54	524.3	2407.54	499.6	2407.54	494.571	2555.97	527.667	2650.88	496.4
2409.73	496.4	2409.73	506.55	2409.73	494.5	2409.73	524.15	2409.73	500.7	2409.73	493.714	2559.05	528.5	2653.93	496.1
2411.92	496.5	2411.92	506.15	2411.92	494.667	2411.92	523.15	2411.92	499.9	2411.92	495.429	2562.12	529.444	2656.98	497
2414.1	493.9	2414.1	508.05	2414.1	494	2414.1	522.8	2414.1	501.3	2414.1	493.286	2565.2	531.111	2660.02	496.9
2416.29	495.6	2416.29	507.05	2416.29	494	2416.29	524.9	2416.29	502.9	2416.29	494.714	2568.28	529.389	2663.07	496.4
2418.47	495.5	2418.47	509.05	2418.47	493.583	2418.47	525.75	2418.47	504.3	2418.47	496.714	2571.35	529.778	2666.11	496.75
2420.66	495.5	2420.66	510.7	2420.66	496.333	2420.66	525.1	2420.66	505.9	2420.66	495.429	2574.43	528.611	2669.16	496.05
2422.84	495.4	2422.84	510.35	2422.84	495.25	2422.84	527.6	2422.84	507.1	2422.84	498.286	2577.5	531.222	2672.2	497.1
2425.02	495.1	2425.02	510.3	2425.02	495.833	2425.02	528.2	2425.02	507.3	2425.02	499	2580.57	532.167	2675.24	495.9
2427.2	497	2427.2	509.6	2427.2	496.667	2427.2	530.05	2427.2	512.9	2427.2	500.571	2583.64	530.167	2678.28	496.4
2429.38	495.5	2429.38	509.95	2429.38	498	2429.38	532.85	2429.38	514	2429.38	502.143	2586.71	531.333	2681.32	496.45
2431.56	495.7	2431.56	512.45	2431.56	498.75	2431.56	536.9	2431.56	520.8	2431.56	506	2589.78	531.389	2684.36	497.15
2433.74	496.3	2433.74	510.2	2433.74	498.167	2433.74	538.1	2433.74	524.6	2433.74	507.143	2592.85	529.944	2687.39	496.65
2435.92	496.4	2435.92	509.55	2435.92	499.917	2435.92	540.25	2435.92	531.4	2435.92	512.714	2595.92	530.167	2690.43	495.9
2438.1	498.2	2438.1	510.7	2438.1	499	2438.1	543.05	2438.1	535	2438.1	515.857	2598.99	532.556	2693.47	496.2
2440.28	498.2	2440.28	510.45	2440.28	500.667	2440.28	543.8	2440.28	535.9	2440.28	516	2602.05	532.111	2696.5	496.8
2442.46	497.9	2442.46	511.6	2442.46	502.917	2442.46	544.15	2442.46	534.1	2442.46	515.286	2605.11	535.889	2699.53	496.55
2444.63	497	2444.63	509.6	2444.63	501.917	2444.63	543.45	2444.63	534.4	2444.63	512.857	2608.18	535.722	2702.57	495.65
2446.81	497.3	2446.81	507.3	2446.81	501.667	2446.81	540.15	2446.81	529.1	2446.81	508.857	2611.24	535.333	2705.6	496.65
2448.98	495.7	2448.98	507	2448.98	500.167	2448.98	537.2	2448.98	520.7	2448.98	505.286	2614.3	536.444	2708.63	495.9
2451.16	497.9	2451.16	507.95	2451.16	497.583	2451.16	537.5	2451.16	517.6	2451.16	503.857	2617.36	533.333	2711.66	496.4
2453.33	498.4	2453.33	507.55	2453.33	500.75	2453.33	534.35	2453.33	515.5	2453.33	500.857	2620.42	532.556	2714.68	497
2455.51	499.5	2455.51	506.3	2455.51	498.583	2455.51	532.15	2455.51	513.8	2455.51	499.429	2623.48	534.889	2717.71	497.25
2457.68	499.9	2457.68	506.3	2457.68	496.583	2457.68	531.7	2457.68	512	2457.68	497.143	2626.53	534.611	2720.74	495.95
2459.85	500	2459.85	505.6	2459.85	498.5	2459.85	531.7	2459.85	507.8	2459.85	497.286	2629.59	534.833	2723.76	496.75
2462.02	499	2462.02	505.6	2462.02	496.75	2462.02	527.6	2462.02	507.9	2462.02	495.429	2632.65	535.667	2726.79	496
2464.19	497.5	2464.19	507.2	2464.19	496.167	2464.19	527.3	2464.19	507.7	2464.19	498	2635.7	548.556	2729.81	496.75
2466.36	496.6	2466.36	505.45	2466.36	496.75	2466.36	526.55	2466.36	507.4	2466.36	496	2638.75	545.889	2732.83	496.95
2468.53	500.1	2468.53	505.8	2468.53	496.75	2468.53	526.4	2468.53	507.6	2468.53	496.286	2641.8	539.833	2735.85	496.15
2470.7	497.8	2470.7	506.35	2470.7	496.083	2470.7	526.15	2470.7	503.8	2470.7	495	2644.85	532.111	2738.87	496.85
2472.87	499.6	2472.87	506.3	2472.87	497.083	2472.87	525.9	2472.87	504.9	2472.87	493.429	2647.9	534.667	2741.89	496.4
2475.04	497.9	2475.04	506.75	2475.04	495.083	2475.04	526.2	2475.04	503.7	2475.04	494.286	2650.95	534.444	2744.91	497
2477.21	497.4	2477.21	504.2	2477.21	495.583	2477.21	527.25	2477.21	503.7	2477.21	494.714	2654	537.444	2747.93	498.7
2479.37	497	2479.37	505.65	2479.37	496.167	2479.37	525.15	2479.37	504.5	2479.37	493.857	2657.05	538.278	2750.95	496.95
2481.54	497.8	2481.54	506	2481.54	495.583	2481.54	523.5	2481.54	503.1	2481.54	494	2660.09	543	2753.96	497.25
2483.71	497.9	2483.71	506.2	2483.71	496.667	2483.71	525.2	2483.71	501.6	2483.71	495.143	2663.14	554.556	2756.98	497.95
2485.87	497.1	2485.87	505.25	2485.87	494.083	2485.87	524.2	2485.87	503.9	2485.87	493.714	2666.18	566.444	2759.99	497.05
2488.03	497.9	2488.03	505.95	2488.03	494.083	2488.03	523.8	2488.03	505.1	2488.03	496.429	2669.23	572.611	2763	497
2490.2	496.6	2490.2	506.55	2490.2	495.083	2490.2	526.05	2490.2	502.9	2490.2	492.857	2672.27	564.444	2766.01	497.75
2492.36	494.9	2492.36	506.1	2492.36	495.167	2492.36	525.05	2492.36	501.2	2492.36	493.143	2675.31	551.556	2769.02	497.7
2494.52	495.5	2494.52	506.45	2494.52	496.083	2494.52	523.25	2494.52	501.7	2494.52	492.571	2678.35	545.944	2772.03	497.6
2496.69	496.6	2496.69	506.3	2496.69	494.417	2496.69	523	2496.69	500.9	2496.69	493.714	2681.39	545.389	2775.04	497
2498.85	495.8	2498.85	507.2	2498.85	495.167	2498.85	522.4	2498.85	502.8	2498.85	492	2684.42	541.5	2778.05	497.85
2501.01	494.8	2501.01	506.1	2501.01	494.25	2501.01	523.2	2501.01	501.5	2501.01	493.143	2687.46	543.389	2781.05	498
2503.17	496.2	2503.17	505.75	2503.17	495.417	2503.17	523.4	2503.17	502.7	2503.17	493.143	2690.5	547.722	2784.06	497.5
2505.33	495.6	2505.33	505.6	2505.33	495.167	2505.33	524.75	2505.33	501.5	2505.33	493.714	2693.53	546.389	2787.06	498
2507.48	496.7	2507.48	505.5	2507.48	493.833	2507.48	525.4	2507.48	502.7	2507.48	492.714	2696.57	547.611	2790.07	499.1
2509.64	496.2	2509.64	505.45	2509.64	494.583	2509.64	524.1	2509.64	503.1	2509.64	492.429	2699.6	551.611	2793.07	497.25
2511.8	496.5	2511.8	506.1	2511.8	494.833	2511.8	524.65	2511.8	500.2	2511.8	492.286	2702.63	553.778	2796.07	498.65
2513.96	495.7	2513.96	505.45	2513.96	494.75	2513.96	527	2513.96	501.6	2513.96	493.714	2705.66	546.167	2799.07	497.35
2516.11	495.3	2516.11	504.65	2516.11	494.667	2516.11	523.7	2516.11	501.4	2516.11	492.286	2708.69	540.444	2802.07	498.4
2518.27	497.7	2518.27	507.15	2518.27	494.167	2518.27	524.4	2518.27	500.9	2518.27	493.571	2711.72	540.5	2805.07	497.7
2520.42	497	2520.42	506.55	2520.42	494.417	2520.42	522.55	2520.42	499.5	2520.42	493.857	2714.75	538.389	2808.07	499.8
2522.58	495.6	2522.58	507.1	2522.58	495.917	2522.58	523.7	2522.58	500.8	2522.58	493.857	2717.77	536.778	2811.06	498.05
2524.73	496.4	2524.73	507.45	2524.73	494.417	2524.73	524.95	2524.73	500.9	2524.73	492.571	2720.8	535.556	2814.06	498.85
2526.89	495.9	2526.89	505.85	2526.89	494.25	2526.89	524.3	2526.89	502.9	2526.89	493.143	2723.82	534.611	2817.05	498.85
2529.04	495.7	2529.04	505.25	2529.04	495.583	2529.04	523.45	2529.04	501.4	2529.04	494.714	2726.85	534.833	2820.05	497.9
2531.19	498.2	2531.19	507.3	2531.19	494.167	2531.19	524.25	2531.19	501.4	2531.19	495	2729.87	533.944	2823.04	499.3
2533.34	495.3	2533.34	507.15	2533.34	494.167	2533.34	523.4	2533.34	500.5	2533.34	492.286	2732.89	533.167	2826.03	499.05
2535.49	495.1	2535.49	507.6	2535.49	495.083	2535.49	522.05	2535.49	502.3	2535.49	492.429	2735.91	533.333	2829.02	499.55
2537.64	494.3	2537.64	507.8	2537.64	495.667	2537.64	526.05	2537.64	503.6	2537.64	494.286	2738.93	532	2832.01	500
2539.79	495.8	2539.79	508.35	2539.79	493.333	2539.79	522.3	2539.79	498.8	2539.79	492.857	2741.95	531.722	2835	499.4
2541.94	496.6	2541.94	508.95	2541.94	496.667	2541.94	524.5	2541.94	499.3	2541.94	490.857	2744.97	533	2837.99	500.75
2544.09	493.9	2544.09	508.95	2544.09	494.083	2544.09	522.6	2544.09	500.6	2544.09	493	2747.99	534.111	2840.98	500.75
2546.24	495.8	2546.24	508.5	2546.24	494.667	2546.24	524.6	2546.24	500.1	2546.24	493.429	2751	533.5	2843.96	500.75
2548.38	496	2548.38	508.5	2548.38	494.417	2548.38	521.85	2548.38	498.4	2548.38	495	2754.02	531.889	2846.95	504.75
2550.53	496.5	2550.53	509.25	2550.53	493.917	2550.53	522.95	2550.53	497.1	2550.53	491.143	2757.03	532.833	2849.93	505.95
2552.68	495.5	2552.68	509.7	2552.68	493.75	2552.68	523.8	2552.68	498.8	2552.68	492.857	2760.04	530.833	2852.91	505.1
2554.82	495	2554.82	510.75	2554.82	494.583	2554.82	522.7	2554.82	499.4	2554.82	492.286	2763.06	532.611	2855.89	502.35
2556.97	496.9	2556.97	511	2556.97	493.667	2556.97	521.9	2556.97	499.2	2556.97	491	2766.07	532.889	2858.88	501.6
2559.11	496.3	2559.11	510.95	2559.11	494.417	2559.11	521.3	2559.11	498.1	2559.11	492.714	2769.08	532.278	2861.85	501.7
2561.25	496.6	2561.25	511.55	2561.25	493.5	2561.25	521.75	2561.25	497.9	2561.25	492.857	2772.09	535.056	2864.83	500.6
2563.4	496	2563.4	511.5	2563.4	494.5	2563.4	521.8	2563.4	498.7	2563.4	491.286	2775.09	532.889	2867.81	500.35
2565.54	496.2	2565.54	512.65	2565.54	494.75	2565.54	522.4	2565.54	497.1	2565.54	491.429	2778.1	531.611	2870.79	500.8
2567.68	497	2567.68	514.55	2567.68	493.333	2567.68	523.1	2567.68	496.9	2567.68	490.571	2781.11	535	2873.76	501.15
2569.82	497.8	2569.82	513.2	2569.82	494.333	2569.82	521.5	2569.82	498.2	2569.82	492.714	2784.11	533.167	2876.74	501.35
2571.96	495.7	2571.96	514.25	2571.96	496.25	2571.96	523.1	2571.96	496	2571.96	492	2787.12	535.5	2879.71	502.65
2574.1	496.9	2574.1	516.65	2574.1	494	2574.1	521.85	2574.1	499.1	2574.1	491.714	2790.12	536.278	2882.69	501.2
2576.24	495.2	2576.24	516.5	2576.24	494.833	2576.24	521.05	2576.24	495.6	2576.24	491.857	2793.12	535.389	2885.66	503.3
2578.38	496.4	2578.38	518.2	2578.38	492.333	2578.38	524.7	2578.38	496.5	2578.38	492.429	2796.12	535.833	2888.63	503.75
2580.52	495.9	2580.52	519.9	2580.52	494.167	2580.52	524.4	2580.52	497.1	2580.52	492.714	2799.12	540.278	2891.6	501.8
2582.65	496.3	2582.65	519.1	2582.65	495.583	2582.65	521.45	2582.65	496.8	2582.65	493.286	2802.12	545.278	2894.57	503.7
2584.79	496.8	2584.79	521.65	2584.79	494.917	2584.79	521.2	2584.79	497.8	2584.79	491.857	2805.12	545.111	2897.54	503.9
2586.93	494.9	2586.93	522.55	2586.93	493.917	2586.93	521.7	2586.93	497.3	2586.93	491.429	2808.12	542.444	2900.5	503.5
2589.06	495.9	2589.06	526.9	2589.06	493.75	2589.06	522.05	2589.06	497.1	2589.06	492.143	2811.11	541.5	2903.47	503.35
2591.2	497.1	2591.2	529.2	2591.2	494.75	2591.2	522.5	2591.2	498	2591.2	492.286	2814.11	541.5	2906.44	504.25
2593.33	496.1	2593.33	530.65	2593.33	495.583	2593.33	522.2	2593.33	495.3	2593.33	492.571	2817.1	542.056	2909.4	502.95
2595.47	496.6	2595.47	533.25	2595.47	494	2595.47	523	2595.47	498.7	2595.47	493.286	2820.09	547.556	2912.36	504.15
2597.6	496.7	2597.6	536.9	2597.6	493.833	2597.6	523.45	2597.6	496.2	2597.6	492.571	2823.09	547.278	2915.33	504.85
2599.73	497.1	2599.73	538.35	2599.73	494.083	2599.73	523.05	2599.73	496.6	2599.73	492.571	2826.08	551.056	2918.29	507.2
2601.86	497.6	2601.86	541.95	2601.86	493.75	2601.86	521.85	2601.86	498	2601.86	494.286	2829.07	555.611	2921.25	508.4
2604	496.5	2604	545.9	2604	494.167	2604	522.9	2604	497.2	2604	494.857	2832.06	564.556	2924.21	507.1
2606.13	497.5	2606.13	551.75	2606.13	494.833	2606.13	524.3	2606.13	497.2	2606.13	492.857	2835.05	576.389	2927.17	506.8
2608.26	496.5	2608.26	556.7	2608.26	495.5	2608.26	522.4	2608.26	498.1	2608.26	493	2838.03	584.667	2930.12	506.85
2610.39	497.3	2610.39	562.2	2610.39	496.333	2610.39	523.5	2610.39	496.7	2610.39	492.571	2841.02	605.389	2933.08	507.9
2612.51	497.1	2612.51	569.1	2612.51	492.667	2612.51	524.3	2612.51	497.2	2612.51	491.857	2844	638.833	2936.04	508.45
2614.64	498.1	2614.64	575.95	2614.64	494.917	2614.64	524.2	2614.64	496.7	2614.64	490.286	2846.99	710.667	2938.99	508.2
2616.77	499	2616.77	586.25	2616.77	495.167	2616.77	523.5	2616.77	498.8	2616.77	494.143	2849.97	838.167	2941.94	508.35
2618.9	498.2	2618.9	594	2618.9	494.333	2618.9	523.3	2618.9	496	2618.9	495.429	2852.95	1038.06	2944.9	509
2621.02	498.2	2621.02	605.1	2621.02	495.75	2621.02	522.65	2621.02	498.2	2621.02	492	2855.94	1253.44	2947.85	505.7
2623.15	497.6	2623.15	615.45	2623.15	494.25	2623.15	524.25	2623.15	498.7	2623.15	492.143	2858.92	1270.72	2950.8	506.8
2625.28	501.8	2625.28	628.25	2625.28	494.917	2625.28	524.25	2625.28	496	2625.28	493.714	2861.9	1070.5	2953.75	505.9
2627.4	499.1	2627.4	637.75	2627.4	497.333	2627.4	525.3	2627.4	497.3	2627.4	492.143	2864.87	855.833	2956.7	506.6
2629.52	500.8	2629.52	645.25	2629.52	494.25	2629.52	524.8	2629.52	497.7	2629.52	492.429	2867.85	749.778	2959.65	507.35
2631.65	501.7	2631.65	654.8	2631.65	496.667	2631.65	526.05	2631.65	497.7	2631.65	490.857	2870.83	714.833	2962.59	506.7
2633.77	502.6	2633.77	665.35	2633.77	496	2633.77	525.75	2633.77	495.2	2633.77	494	2873.8	703.222	2965.54	506
2635.89	504.2	2635.89	670.35	2635.89	496.583	2635.89	526	2635.89	499	2635.89	493.571	2876.78	701.667	2968.48	506.7
2638.02	507	2638.02	676.1	2638.02	497.083	2638.02	525.7	2638.02	498.5	2638.02	491.571	2879.75	691.944	2971.43	508.7
2640.14	506.4	2640.14	681.45	2640.14	495.667	2640.14	529.15	2640.14	499.3	2640.14	492.714	2882.73	683.722	2974.37	508
2642.26	509.8	2642.26	676.75	2642.26	496.75	2642.26	528.4	2642.26	499	2642.26	493.429	2885.7	692.056	2977.31	508.25
2644.38	510.9	2644.38	670.45	2644.38	498.25	2644.38	528.5	2644.38	499	2644.38	493	2888.67	710.667	2980.25	508.25
2646.5	511.2	2646.5	671.8	2646.5	498.083	2646.5	527.95	2646.5	499.1	2646.5	494.143	2891.64	735.611	2983.19	509.75
2648.62	514	2648.62	662.25	2648.62	498	2648.62	531.25	2648.62	500.6	2648.62	494.714	2894.61	737.167	2986.13	509.35
2650.73	518.7	2650.73	656.75	2650.73	499.75	2650.73	531.35	2650.73	499.9	2650.73	492.571	2897.57	740.611	2989.07	511.2
2652.85	524.7	2652.85	651.45	2652.85	498.833	2652.85	535.05	2652.85	502.5	2652.85	494.714	2900.54	745.556	2992.01	510.3
2654.97	525.6	2654.97	643.45	2654.97	501.333	2654.97	535.9	2654.97	499.9	2654.97	493.429	2903.51	746.444	2994.95	510.5
2657.09	529.5	2657.09	635.8	2657.09	501.333	2657.09	537.6	2657.09	499.8	2657.09	492.286	2906.47	743	2997.88	511
2659.2	533.8	2659.2	616.55	2659.2	501.75	2659.2	540.65	2659.2	503.2	2659.2	496.286	2909.44	740.222	3000.82	511.3
2661.32	543.6	2661.32	612.05	2661.32	501.667	2661.32	547.2	2661.32	502.9	2661.32	495.857	2912.4	753.833	3003.75	513.25
2663.43	546.3	2663.43	605.85	2663.43	503.333	2663.43	548.5	2663.43	506.5	2663.43	494.571	2915.36	780	3006.68	511.65
2665.55	553.2	2665.55	600.4	2665.55	504.5	2665.55	557	2665.55	506.8	2665.55	493.429	2918.32	829.611	3009.61	513.15
2667.66	562	2667.66	591.7	2667.66	504.667	2667.66	559.05	2667.66	507.3	2667.66	496.857	2921.28	911.389	3012.55	513.65
2669.77	571.6	2669.77	584.55	2669.77	504.5	2669.77	568.5	2669.77	509.5	2669.77	494.857	2924.24	1029.06	3015.47	514.55
2671.88	580.8	2671.88	580.5	2671.88	507.75	2671.88	575.45	2671.88	513.8	2671.88	494.857	2927.2	1137.5	3018.4	514.55
2674	586.9	2674	574.75	2674	510.083	2674	580.7	2674	514.9	2674	498	2930.16	1124.83	3021.33	515.2
2676.11	591.2	2676.11	569.75	2676.11	510.583	2676.11	585.2	2676.11	514.3	2676.11	496.143	2933.11	1021.78	3024.26	516
2678.22	592.5	2678.22	568.8	2678.22	512.833	2678.22	589.6	2678.22	519	2678.22	494.429	2936.07	989.722	3027.18	517.55
2680.33	597.1	2680.33	559.25	2680.33	514.5	2680.33	593.05	2680.33	520.2	2680.33	498	2939.02	1086.33	3030.11	517.2
2682.44	596.4	2682.44	553.55	2682.44	514.417	2682.44	591.15	2682.44	524	2682.44	499	2941.97	1195.28	3033.03	518.35
2684.55	590.7	2684.55	555.3	2684.55	520.75	2684.55	594.1	2684.55	525.2	2684.55	495.857	2944.93	1155.72	3035.96	518.1
2686.65	587.2	2686.65	548.55	2686.65	520.083	2686.65	593.75	2686.65	522.9	2686.65	496.143	2947.88	990.222	3038.88	518.45
2688.76	578.9	2688.76	543.7	2688.76	521	2688.76	589.8	2688.76	524.4	2688.76	495.714	2950.83	835.889	3041.8	519.7
2690.87	570.9	2690.87	540.75	2690.87	523.333	2690.87	585.75	2690.87	525.3	2690.87	496.571	2953.78	743.333	3044.72	520.15
2692.98	561	2692.98	541.7	2692.98	520.5	2692.98	581.1	2692.98	523.1	2692.98	495.714	2956.73	694.667	3047.64	519.6
2695.08	555.9	2695.08	538.8	2695.08	525.333	2695.08	576.15	2695.08	522.6	2695.08	495.714	2959.67	661.667	3050.56	522.15
2697.19	545.8	2697.19	536.05	2697.19	526.25	2697.19	569.05	2697.19	518.8	2697.19	498	2962.62	638.889	3053.48	522.95
2699.29	535.1	2699.29	532.25	2699.29	523.167	2699.29	565.9	2699.29	516.7	2699.29	496.429	2965.57	618.944	3056.39	521.85
2701.4	532.7	2701.4	530.45	2701.4	522.75	2701.4	558.15	2701.4	514.6	2701.4	499	2968.51	606.167	3059.31	524.65
2703.5	526.7	2703.5	528.05	2703.5	522.083	2703.5	554.75	2703.5	511.4	2703.5	497.714	2971.46	595.778	3062.22	524.3
2705.6	523.7	2705.6	525.25	2705.6	519.5	2705.6	551.4	2705.6	511	2705.6	499.571	2974.4	587.556	3065.14	526.75
2707.7	519.5	2707.7	524.35	2707.7	518.083	2707.7	549.7	2707.7	508.8	2707.7	500.286	2977.34	580.389	3068.05	528.5
2709.81	515.7	2709.81	523.95	2709.81	517.167	2709.81	545.45	2709.81	505.5	2709.81	501.429	2980.28	573.333	3070.96	529.05
2711.91	511.7	2711.91	522.1	2711.91	516.25	2711.91	543.35	2711.91	506.6	2711.91	499.714	2983.22	568.444	3073.87	527.55
2714.01	510.9	2714.01	518.25	2714.01	513.083	2714.01	540.2	2714.01	506.2	2714.01	500.429	2986.16	563.667	3076.78	529.65
2716.11	506.3	2716.11	519.1	2716.11	511.417	2716.11	538.6	2716.11	503.1	2716.11	502.714	2989.1	560.611	3079.69	530.65
2718.21	507.2	2718.21	518.4	2718.21	508.083	2718.21	539.25	2718.21	503.3	2718.21	500.857	2992.03	561.111	3082.6	529.3
2720.31	503.7	2720.31	516.95	2720.31	508.083	2720.31	538.55	2720.31	502.3	2720.31	505	2994.97	556.722	3085.51	531.85
2722.4	502.7	2722.4	515.25	2722.4	505.333	2722.4	536.9	2722.4	501.7	2722.4	504	2997.91	555.056	3088.41	534.8
2724.5	502	2724.5	516.25	2724.5	505.917	2724.5	536.9	2724.5	500.1	2724.5	505	3000.84	554	3091.32	532.05
2726.6	502.6	2726.6	514.95	2726.6	504.5	2726.6	534.8	2726.6	500.9	2726.6	507	3003.77	550.667	3094.22	533.85
2728.7	500.2	2728.7	514.3	2728.7	503.167	2728.7	535.35	2728.7	501.7	2728.7	507.286	3006.71	549.778	3097.12	536.5
2730.79	500	2730.79	512.7	2730.79	503.333	2730.79	535.8	2730.79	501.6	2730.79	506.714	3009.64	547.667	3100.03	539.4
2732.89	500.5	2732.89	512.5	2732.89	501.917	2732.89	536.05	2732.89	500.6	2732.89	507.714	3012.57	548.056	3102.93	537.2
2734.98	498.2	2734.98	512.5	2734.98	502.417	2734.98	532.4	2734.98	498.9	2734.98	504.286	3015.5	545.389	3105.83	540.3
2737.08	499.2	2737.08	513	2737.08	501.917	2737.08	530.35	2737.08	496.9	2737.08	505.571	3018.43	545.5	3108.73	539.55
2739.17	498.9	2739.17	513.65	2739.17	498.417	2739.17	531.8	2739.17	498.4	2739.17	503.429	3021.35	543.222	3111.63	541.7
2741.26	499.1	2741.26	512.1	2741.26	498.333	2741.26	532.4	2741.26	499.9	2741.26	502.857	3024.28	545.167	3114.52	540.5
2743.35	497.3	2743.35	511.05	2743.35	497.25	2743.35	530.25	2743.35	499.9	2743.35	501	3027.21	540.389	3117.42	544.15
2745.45	498.3	2745.45	509.35	2745.45	498.75	2745.45	530.05	2745.45	499.8	2745.45	499.286	3030.13	540.889	3120.32	545.25
2747.54	497.5	2747.54	513.05	2747.54	498.833	2747.54	530.9	2747.54	498.2	2747.54	501.286	3033.05	541.444	3123.21	546.9
2749.63	496.3	2749.63	509.05	2749.63	495.25	2749.63	528.15	2749.63	498.7	2749.63	500.571	3035.98	540.611	3126.11	547.55
2751.72	497.4	2751.72	510.15	2751.72	497.417	2751.72	530.3	2751.72	498.5	2751.72	500.429	3038.9	540.111	3129	549.55
2753.81	496.5	2753.81	511.2	2753.81	496.833	2753.81	527.5	2753.81	498.3	2753.81	497.571	3041.82	538.556	3131.89	550.3
2755.9	499.1	2755.9	508.6	2755.9	497.333	2755.9	529.25	2755.9	498.1	2755.9	497.714	3044.74	539.278	3134.78	552.9
2757.99	496.7	2757.99	508.65	2757.99	496.833	2757.99	527.8	2757.99	498.3	2757.99	498.143	3047.66	537.056	3137.67	552.85
2760.07	497.3	2760.07	508.75	2760.07	496.417	2760.07	530	2760.07	499.9	2760.07	496.571	3050.58	538.444	3140.56	555.55
2762.16	499.6	2762.16	508.3	2762.16	493.917	2762.16	526.95	2762.16	498.6	2762.16	496.571	3053.49	537	3143.45	556.35
2764.25	497.1	2764.25	509.05	2764.25	498.25	2764.25	527.9	2764.25	497.9	2764.25	497.286	3056.41	534.944	3146.34	556.7
2766.33	497.5	2766.33	505.9	2766.33	495.917	2766.33	526.8	2766.33	499.9	2766.33	494.143	3059.33	535.667	3149.22	557.35
2768.42	496.1	2768.42	508.65	2768.42	494.75	2768.42	526.75	2768.42	496.5	2768.42	496.571	3062.24	536.778	3152.11	560.65
2770.5	496.8	2770.5	509.35	2770.5	496.5	2770.5	526.4	2770.5	497.1	2770.5	498	3065.15	535.111	3154.99	559.85
2772.59	496.6	2772.59	506.45	2772.59	495.25	2772.59	527	2772.59	499.1	2772.59	496.429	3068.07	534.278	3157.88	562.6
2774.67	497.3	2774.67	507.8	2774.67	496.417	2774.67	524.45	2774.67	495.9	2774.67	498	3070.98	536	3160.76	564.2
2776.75	496.2	2776.75	508.2	2776.75	494.917	2776.75	528.15	2776.75	497.4	2776.75	497	3073.89	535.167	3163.64	567.1
2778.84	495.5	2778.84	507.2	2778.84	494.75	2778.84	526.85	2778.84	498	2778.84	497.857	3076.8	535.833	3166.52	566.75
2780.92	496.8	2780.92	506.9	2780.92	495.083	2780.92	526.45	2780.92	496.4	2780.92	497	3079.71	536.056	3169.4	568.7
2783	496.7	2783	506.9	2783	494.75	2783	527.55	2783	496.5	2783	497.714	3082.61	533.722	3172.28	570.5
2785.08	496.8	2785.08	505.25	2785.08	495.083	2785.08	526.2	2785.08	497.2	2785.08	496.143	3085.52	535.056	3175.16	570
2787.16	497	2787.16	506.5	2787.16	495.167	2787.16	528.15	2787.16	497.2	2787.16	497.429	3088.43	535.056	3178.04	571.35
2789.24	496.5	2789.24	505.95	2789.24	494.167	2789.24	526.15	2789.24	497.2	2789.24	497.286	3091.33	534.278	3180.91	574
2791.32	497.1	2791.32	506.3	2791.32	493.167	2791.32	526.75	2791.32	497	2791.32	495.857	3094.24	532.667	3183.79	575.85
2793.4	497.5	2793.4	504.95	2793.4	496.75	2793.4	526.35	2793.4	498.8	2793.4	496.143	3097.14	535.167	3186.66	574.15
2795.48	496.1	2795.48	507.55	2795.48	493.5	2795.48	526.65	2795.48	499.9	2795.48	496.857	3100.04	534.611	3189.54	576.65
2797.56	496.5	2797.56	505.9	2797.56	494.75	2797.56	526.55	2797.56	498.7	2797.56	498.857	3102.94	537.611	3192.41	581.5
2799.63	497.5	2799.63	505.75	2799.63	495.333	2799.63	526.35	2799.63	496.3	2799.63	498.429	3105.84	535.722	3195.28	580.35
2801.71	495.5	2801.71	506.55	2801.71	496	2801.71	529.3	2801.71	499	2801.71	499.571	3108.74	536.333	3198.15	578.5
2803.78	494.6	2803.78	504.95	2803.78	496.917	2803.78	527.2	2803.78	498	2803.78	501	3111.64	535.889	3201.02	581.85
2805.86	497.1	2805.86	504.9	2805.86	496.667	2805.86	527.5	2805.86	498.3	2805.86	500.714	3114.54	533.167	3203.89	582.65
2807.93	496	2807.93	505.5	2807.93	494.833	2807.93	530.45	2807.93	497	2807.93	502.857	3117.43	535.444	3206.76	582.25
2810.01	495.1	2810.01	504.95	2810.01	494.417	2810.01	530.1	2810.01	497.2	2810.01	504.571	3120.33	533.222	3209.63	584.8
2812.08	495.3	2812.08	505.25	2812.08	494.917	2812.08	529.65	2812.08	500	2812.08	502	3123.22	536	3212.49	584.35
2814.15	496.2	2814.15	505.35	2814.15	494.25	2814.15	529.1	2814.15	499	2814.15	505.571	3126.12	536.444	3215.36	585.1
2816.23	495	2816.23	504.05	2816.23	494	2816.23	529.9	2816.23	497.5	2816.23	501.857	3129.01	538.611	3218.22	586.55
2818.3	496	2818.3	505.6	2818.3	495.833	2818.3	529.95	2818.3	498.7	2818.3	506.429	3131.9	534.222	3221.09	586.8
2820.37	497.7	2820.37	504.05	2820.37	494	2820.37	530.9	2820.37	496.3	2820.37	507.857	3134.79	537.056	3223.95	590.8
2822.44	495.7	2822.44	505.6	2822.44	494.833	2822.44	531.85	2822.44	499.8	2822.44	508.286	3137.68	534.889	3226.81	589.35
2824.51	495.6	2824.51	506.2	2824.51	495.333	2824.51	531.6	2824.51	497.9	2824.51	509.429	3140.57	535.778	3229.67	590.5
2826.58	495.3	2826.58	505.55	2826.58	494.5	2826.58	533	2826.58	497.4	2826.58	510.714	3143.46	536.778	3232.53	590.85
2828.65	497.7	2828.65	503.55	2828.65	494.417	2828.65	535.35	2828.65	496.7	2828.65	512.857	3146.35	533.611	3235.39	593.15
2830.72	495.1	2830.72	504.4	2830.72	496.167	2830.72	534.1	2830.72	497.8	2830.72	517	3149.23	536.556	3238.25	591.65
2832.78	497.2	2832.78	505	2832.78	493.75	2832.78	536.3	2832.78	497.5	2832.78	520.143	3152.12	535.944	3241.1	596.1
2834.85	495.1	2834.85	505	2834.85	493.75	2834.85	538.05	2834.85	496.1	2834.85	524.571	3155	535.389	3243.96	593.55
2836.92	496	2836.92	504.65	2836.92	495.417	2836.92	541.15	2836.92	497	2836.92	532.286	3157.89	535.5	3246.82	595.35
2838.98	495.3	2838.98	504.5	2838.98	495.667	2838.98	540.55	2838.98	497.2	2838.98	539.429	3160.77	537.333	3249.67	595.2
2841.05	495.2	2841.05	504.3	2841.05	495.833	2841.05	544.8	2841.05	497.5	2841.05	551.571	3163.65	535.278	3252.52	596
2843.12	497.8	2843.12	505.85	2843.12	494.5	2843.12	558.55	2843.12	499.2	2843.12	571.143	3166.53	534.667	3255.38	598.1
2845.18	497.2	2845.18	505.35	2845.18	494.667	2845.18	565.35	2845.18	498.2	2845.18	594.429	3169.41	537	3258.23	595.35
2847.24	497	2847.24	504.25	2847.24	494.583	2847.24	575.25	2847.24	498.3	2847.24	627.143	3172.29	535.389	3261.08	594.9
2849.31	495.1	2849.31	504.2	2849.31	494.25	2849.31	586.45	2849.31	496.9	2849.31	658	3175.17	538.278	3263.93	596.9
2851.37	496	2851.37	504.65	2851.37	493	2851.37	592.5	2851.37	499.3	2851.37	677.286	3178.05	533.778	3266.78	596.5
2853.43	495.9	2853.43	502.6	2853.43	493.583	2853.43	597.4	2853.43	498.9	2853.43	673.714	3180.92	536.667	3269.62	595.9
2855.49	494.8	2855.49	504.1	2855.49	494.833	2855.49	595.5	2855.49	498.1	2855.49	676.714	3183.8	539.889	3272.47	600.15
2857.55	495.6	2857.55	503.8	2857.55	495.417	2857.55	593.25	2857.55	500.2	2857.55	677	3186.67	538	3275.32	597.3
2859.61	495.8	2859.61	503.75	2859.61	495.167	2859.61	592.15	2859.61	498.5	2859.61	677.143	3189.54	536.111	3278.16	599.85
2861.67	496.9	2861.67	504.7	2861.67	494.583	2861.67	593.55	2861.67	498.3	2861.67	672.714	3192.42	535.333	3281.01	602.05
2863.73	495.8	2863.73	502.9	2863.73	493.75	2863.73	588.9	2863.73	497.9	2863.73	667.857	3195.29	534.444	3283.85	600.65
2865.79	494.9	2865.79	503.55	2865.79	493.5	2865.79	590.95	2865.79	498.9	2865.79	663.429	3198.16	537.278	3286.69	597.05
2867.85	495.3	2867.85	505.25	2867.85	493.75	2867.85	591.25	2867.85	496.6	2867.85	656.857	3201.03	535	3289.53	599.25
2869.91	493.9	2869.91	504	2869.91	494.25	2869.91	590.9	2869.91	497.5	2869.91	662.571	3203.9	537.556	3292.38	597.8
2871.97	495.6	2871.97	503.45	2871.97	494.583	2871.97	595.75	2871.97	498.2	2871.97	674.143	3206.76	537.444	3295.21	599.5
2874.02	495.9	2874.02	504.45	2874.02	493.417	2874.02	598.6	2874.02	497.2	2874.02	678.857	3209.63	533	3298.05	601.35
2876.08	496.6	2876.08	505.65	2876.08	494.083	2876.08	593.2	2876.08	499.1	2876.08	679	3212.5	537.611	3300.89	601.95
2878.13	495.1	2878.13	504.6	2878.13	494.333	2878.13	593.7	2878.13	497.4	2878.13	674.286	3215.36	535.611	3303.73	601.7
2880.19	495.9	2880.19	504.05	2880.19	493.917	2880.19	593.45	2880.19	498.4	2880.19	677.714	3218.23	536.222	3306.56	601.75
2882.24	495.4	2882.24	504.6	2882.24	494.583	2882.24	594.4	2882.24	498.6	2882.24	675	3221.09	533.944	3309.4	603.35
2884.3	494.8	2884.3	503.7	2884.3	495.917	2884.3	593.25	2884.3	497.8	2884.3	670.714	3223.95	533.667	3312.23	602.05
2886.35	496.6	2886.35	504.95	2886.35	493.667	2886.35	593.85	2886.35	498.5	2886.35	674.714	3226.81	536.056	3315.07	603.2
2888.4	494.9	2888.4	506.05	2888.4	493.75	2888.4	596.2	2888.4	496.8	2888.4	683.571	3229.67	532.5	3317.9	603.8
2890.45	493.8	2890.45	503.2	2890.45	494.167	2890.45	595	2890.45	499.5	2890.45	678	3232.53	536.556	3320.73	602.25
2892.5	497.8	2892.5	504.25	2892.5	495	2892.5	597.05	2892.5	497.1	2892.5	680.143	3235.39	537.056	3323.56	603.5
2894.56	494.2	2894.56	504.2	2894.56	495.083	2894.56	597.1	2894.56	498.3	2894.56	688.857	3238.25	537.167	3326.39	604.45
2896.61	494.9	2896.61	502.4	2896.61	493.667	2896.61	592.85	2896.61	498.8	2896.61	682.143	3241.11	534.556	3329.22	603.55
2898.66	494.8	2898.66	506.2	2898.66	493.25	2898.66	592.8	2898.66	497.3	2898.66	681.143	3243.96	534.889	3332.05	607.55
2900.7	495.4	2900.7	505.2	2900.7	495.583	2900.7	597.1	2900.7	496.8	2900.7	683.857	3246.82	536.278	3334.88	601.55
2902.75	494.1	2902.75	504.85	2902.75	493.917	2902.75	600.85	2902.75	498.9	2902.75	678.857	3249.67	534.944	3337.7	606.15
2904.8	495.6	2904.8	505.3	2904.8	495.333	2904.8	595.6	2904.8	495.7	2904.8	675.286	3252.52	536.333	3340.53	606.85
2906.85	495.8	2906.85	505.2	2906.85	494.583	2906.85	595.05	2906.85	498.1	2906.85	675.571	3255.38	535.111	3343.35	610.25
2908.9	495.2	2908.9	504.65	2908.9	494.75	2908.9	593.75	2908.9	497.3	2908.9	673	3258.23	533.722	3346.17	604.8
2910.94	496.8	2910.94	505.8	2910.94	494.75	2910.94	592.8	2910.94	497.1	2910.94	678.571	3261.08	536.611	3349	607.9
2912.99	495.1	2912.99	503	2912.99	494.75	2912.99	591.55	2912.99	497.8	2912.99	664.286	3263.93	534.333	3351.82	609.2
2915.03	496.4	2915.03	504.25	2915.03	495.417	2915.03	590.8	2915.03	497	2915.03	664.714	3266.78	534.889	3354.64	611.85
2917.08	495.1	2917.08	503.15	2917.08	493.917	2917.08	591.6	2917.08	497.8	2917.08	660.143	3269.62	534.778	3357.46	607.05
2919.12	495.8	2919.12	504.15	2919.12	495.833	2919.12	585.55	2919.12	498.9	2919.12	658.143	3272.47	535.167	3360.28	607.5
2921.17	496	2921.17	503.5	2921.17	495.25	2921.17	588.4	2921.17	499	2921.17	656.857	3275.32	536.444	3363.1	609.75
2923.21	495.5	2923.21	503.05	2923.21	494.583	2923.21	585.95	2923.21	499.2	2923.21	646.429	3278.16	535.944	3365.91	610.7
2925.25	496.8	2925.25	502.9	2925.25	495.75	2925.25	585.3	2925.25	499.7	2925.25	647.857	3281.01	536.111	3368.73	609.7
2927.29	493.8	2927.29	501.9	2927.29	495.25	2927.29	585.5	2927.29	499.2	2927.29	643	3283.85	535.611	3371.55	611.65
2929.33	497	2929.33	502.75	2929.33	494.75	2929.33	585.15	2929.33	498.4	2929.33	646.286	3286.69	536.222	3374.36	613
2931.38	496.1	2931.38	503.5	2931.38	493.917	2931.38	584.3	2931.38	500.3	2931.38	641.286	3289.53	536.222	3377.17	611.5
2933.42	495.9	2933.42	503.55	2933.42	495.75	2933.42	584.5	2933.42	498.3	2933.42	640.714	3292.37	534.778	3379.99	614.55
2935.46	495.2	2935.46	502.55	2935.46	493.917	2935.46	584.3	2935.46	500	2935.46	638.571	3295.21	534.889	3382.8	615.4
2937.49	496.5	2937.49	503.7	2937.49	493.583	2937.49	579.6	2937.49	500.2	2937.49	636.429	3298.05	537.444	3385.61	614.45
2939.53	494.2	2939.53	504.05	2939.53	494.583	2939.53	579.6	2939.53	499.3	2939.53	630.143	3300.89	536.222	3388.42	611.55
2941.57	495.5	2941.57	503.85	2941.57	496.5	2941.57	572.75	2941.57	498.4	2941.57	617.571	3303.73	539.278	3391.23	612.65
2943.61	494.9	2943.61	503.1	2943.61	495.167	2943.61	569.2	2943.61	501.2	2943.61	601.714	3306.56	536.222	3394.04	614.7
2945.65	495	2945.65	503.45	2945.65	495.25	2945.65	563.5	2945.65	501.4	2945.65	584.571	3309.4	536.333	3396.84	615.8
2947.68	497.3	2947.68	504.4	2947.68	496	2947.68	560.9	2947.68	499.9	2947.68	574.714	3312.23	536.778	3399.65	616.95
2949.72	497.9	2949.72	503.95	2949.72	495.333	2949.72	556	2949.72	501	2949.72	570.714	3315.06	536.444	3402.46	614.35
2951.75	495.8	2951.75	503.25	2951.75	496.5	2951.75	554.05	2951.75	502	2951.75	563.857	3317.9	537.056	3405.26	617.6
2953.79	495	2953.79	503.55	2953.79	495.5	2953.79	555.5	2953.79	503	2953.79	567	3320.73	537.833	3408.06	616.75
2955.82	498.1	2955.82	503.1	2955.82	496.583	2955.82	554.35	2955.82	504.4	2955.82	564.143	3323.56	536.444	3410.87	613.25
2957.86	493.9	2957.86	503.45	2957.86	493.833	2957.86	558.15	2957.86	500.2	2957.86	565.714	3326.39	535.056	3413.67	616
2959.89	494.3	2959.89	501.9	2959.89	497.417	2959.89	556.15	2959.89	500.8	2959.89	565.286	3329.22	534.944	3416.47	612.25
2961.92	495.1	2961.92	502.75	2961.92	495.333	2961.92	554	2961.92	500.1	2961.92	565.143	3332.04	536.5	3419.27	615.05
2963.95	494.9	2963.95	503.15	2963.95	494.583	2963.95	553.3	2963.95	500.1	2963.95	561.857	3334.87	536.778	3422.07	615.95
2965.99	495.6	2965.99	504	2965.99	494.083	2965.99	550.95	2965.99	498.9	2965.99	548	3337.7	535.444	3424.87	617.15
2968.02	494.1	2968.02	502.8	2968.02	496	2968.02	547.1	2968.02	499.2	2968.02	544.429	3340.52	536.389	3427.67	617.85
2970.05	495.5	2970.05	503.15	2970.05	495.167	2970.05	545.95	2970.05	499.8	2970.05	538	3343.35	536.278	3430.46	615.7
2972.08	495.2	2972.08	502.65	2972.08	495.333	2972.08	544.25	2972.08	497	2972.08	533.143	3346.17	534.889	3433.26	615.2
2974.11	496.4	2974.11	502.35	2974.11	495.75	2974.11	539.6	2974.11	498.1	2974.11	525.143	3348.99	535.722	3436.05	615.55
2976.13	496.2	2976.13	503.05	2976.13	494.5	2976.13	540.1	2976.13	499.5	2976.13	520	3351.81	534.556	3438.85	614.85
2978.16	495	2978.16	501.75	2978.16	496	2978.16	537.25	2978.16	497.1	2978.16	516	3354.63	535.778	3441.64	614.85
2980.19	496.1	2980.19	504.1	2980.19	495.583	2980.19	537.5	2980.19	497.7	2980.19	515.857	3357.45	533.556	3444.43	614.45
2982.22	496.3	2982.22	503.55	2982.22	494.417	2982.22	533.65	2982.22	497.5	2982.22	510.571	3360.27	537.222	3447.22	612.85
2984.24	496.5	2984.24	503.3	2984.24	494.167	2984.24	534.3	2984.24	498.2	2984.24	508.429	3363.09	537.167	3450.01	617.6
2986.27	496.6	2986.27	502.8	2986.27	495.667	2986.27	534.5	2986.27	497.8	2986.27	509	3365.91	537.222	3452.8	612.5
2988.3	494.6	2988.3	501.3	2988.3	493.667	2988.3	531.15	2988.3	496.3	2988.3	508.429	3368.72	536.389	3455.59	610.65
2990.32	494.7	2990.32	503.75	2990.32	496	2990.32	533.65	2990.32	497.3	2990.32	506	3371.54	535.333	3458.38	611.5
2992.34	494.8	2992.34	500.7	2992.34	495.667	2992.34	532.2	2992.34	496.5	2992.34	505.286	3374.35	536.889	3461.17	613.45
2994.37	495.9	2994.37	503.6	2994.37	495.167	2994.37	532.35	2994.37	496.3	2994.37	498.429	3377.17	534.556	3463.95	611.8
2996.39	497.3	2996.39	502.3	2996.39	494.667	2996.39	531.6	2996.39	498.5	2996.39	502.571	3379.98	535.611	3466.74	609.3
2998.41	493.4	2998.41	502.7	2998.41	495.25	2998.41	530.3	2998.41	495.1	2998.41	500.429	3382.79	536.333	3469.52	608.65
3000.44	495.7	3000.44	502.25	3000.44	494.667	3000.44	530.9	3000.44	497.2	3000.44	500.143	3385.6	536.167	3472.31	607.5
3002.46	494.9	3002.46	503.75	3002.46	495.083	3002.46	530.65	3002.46	496.3	3002.46	500.143	3388.41	537.944	3475.09	604.25
3004.48	495	3004.48	502.05	3004.48	495.5	3004.48	531.75	3004.48	498.3	3004.48	499.143	3391.22	535.611	3477.87	605.05
3006.5	495.9	3006.5	503.55	3006.5	493	3006.5	530.4	3006.5	497.3	3006.5	499.286	3394.03	536.5	3480.65	605.15
3008.52	495.8	3008.52	504.05	3008.52	494.75	3008.52	531.25	3008.52	496	3008.52	498.571	3396.84	534.944	3483.43	603.05
3010.54	493.2	3010.54	503.1	3010.54	493.917	3010.54	529.8	3010.54	499.7	3010.54	498.143	3399.64	536.167	3486.21	600.85
3012.56	494.8	3012.56	502.15	3012.56	495	3012.56	531.4	3012.56	498.2	3012.56	497.286	3402.45	539.5	3488.99	603
3014.58	496.5	3014.58	502.3	3014.58	496.667	3014.58	531.6	3014.58	496.3	3014.58	497.714	3405.25	537.222	3491.76	598.5
3016.59	495.4	3016.59	501.95	3016.59	495.417	3016.59	529.15	3016.59	499.1	3016.59	496	3408.06	538.444	3494.54	597.2
3018.61	494.6	3018.61	503.3	3018.61	495.583	3018.61	531.95	3018.61	498.3	3018.61	497.286	3410.86	539.389	3497.32	597.1
3020.63	495.4	3020.63	501.95	3020.63	495.583	3020.63	529.15	3020.63	497.8	3020.63	497.857	3413.66	540.611	3500.09	593.4
3022.64	494.5	3022.64	502.25	3022.64	495.417	3022.64	530.5	3022.64	496.2	3022.64	496.143	3416.46	540.333	3502.87	595
3024.66	494.5	3024.66	504.4	3024.66	496.25	3024.66	528.25	3024.66	497.1	3024.66	498.143	3419.26	540.222	3505.64	593.15
3026.67	495.6	3026.67	504.7	3026.67	496.417	3026.67	530.6	3026.67	497.9	3026.67	497.429	3422.06	541.444	3508.41	588.95
3028.69	496.2	3028.69	502.65	3028.69	496	3028.69	528.35	3028.69	498.7	3028.69	497.143	3424.86	540.167	3511.18	588.3
3030.7	496.9	3030.7	501.55	3030.7	495.5	3030.7	530.05	3030.7	496.7	3030.7	495.143	3427.66	540.222	3513.95	586
3032.72	495.3	3032.72	502.2	3032.72	495.5	3032.72	529.9	3032.72	497	3032.72	494.857	3430.45	540.444	3516.72	586.1
3034.73	495.1	3034.73	502.5	3034.73	496.083	3034.73	529.25	3034.73	497.5	3034.73	493.143	3433.25	535.944	3519.49	585.25
3036.74	492.7	3036.74	503.55	3036.74	495.833	3036.74	530.5	3036.74	497.2	3036.74	494.286	3436.04	537.833	3522.26	581.75
3038.75	495	3038.75	502.15	3038.75	496.167	3038.75	529.95	3038.75	498.6	3038.75	493.857	3438.84	538.222	3525.02	580.6
3040.77	495.4	3040.77	502.95	3040.77	494.25	3040.77	530.2	3040.77	497.8	3040.77	494.857	3441.63	539.944	3527.79	579.95
3042.78	493.9	3042.78	503.8	3042.78	494.667	3042.78	529.95	3042.78	497.4	3042.78	495.857	3444.42	539.833	3530.55	578.7
3044.79	493.9	3044.79	503.75	3044.79	496.917	3044.79	530.9	3044.79	497.8	3044.79	493.571	3447.21	539.167	3533.32	576.4
3046.8	497.4	3046.8	502.7	3046.8	494.667	3046.8	530	3046.8	498.2	3046.8	495.286	3450	537.222	3536.08	574.2
3048.8	494.5	3048.8	502	3048.8	496.083	3048.8	529.85	3048.8	497.1	3048.8	494.571	3452.79	536.944	3538.84	576.8
3050.81	496.4	3050.81	502.9	3050.81	496.333	3050.81	528.3	3050.81	497.5	3050.81	494	3455.58	535.611	3541.61	572.3
3052.82	495.1	3052.82	502.55	3052.82	496.5	3052.82	529.65	3052.82	498.4	3052.82	492	3458.37	539.333	3544.37	570.95
3054.83	495.9	3054.83	503.2	3054.83	497.667	3054.83	529.65	3054.83	498	3054.83	494.714	3461.16	540.667	3547.13	569.4
3056.84	496.3	3056.84	502.9	3056.84	497.333	3056.84	528.55	3056.84	498.6	3056.84	494.571	3463.94	538.278	3549.89	569.8
3058.84	498.3	3058.84	506.5	3058.84	508.333	3058.84	540.35	3058.84	507.9	3058.84	501.571	3466.73	544.5	3552.64	568.55
3060.85	495.3	3060.85	502.6	3060.85	496.5	3060.85	531.05	3060.85	496.6	3060.85	492.143	3469.51	535.778	3555.4	565.65
3062.85	496.5	3062.85	502.95	3062.85	496.333	3062.85	529.35	3062.85	498.5	3062.85	494.143	3472.29	537.167	3558.16	565.6
3064.86	497.4	3064.86	502.75	3064.86	496.417	3064.86	529.4	3064.86	499	3064.86	493.286	3475.08	536.889	3560.91	562.55
3066.86	497.5	3066.86	503.85	3066.86	496.167	3066.86	527.6	3066.86	499.4	3066.86	493.143	3477.86	537.333	3563.67	563.45
3068.87	497.2	3068.87	503.5	3068.87	496	3068.87	529.1	3068.87	496.7	3068.87	492.714	3480.64	536.389	3566.42	560.55
3070.87	495.7	3070.87	502.5	3070.87	496.75	3070.87	530.4	3070.87	498.3	3070.87	495.714	3483.42	537.278	3569.17	561.7
3072.87	491.6	3072.87	500.95	3072.87	496.667	3072.87	529.15	3072.87	501.9	3072.87	492.714	3486.2	535.611	3571.93	556.4
3074.87	495.2	3074.87	503.55	3074.87	497.917	3074.87	529.3	3074.87	496.9	3074.87	493.714	3488.98	538.5	3574.68	557.5
3076.88	493.1	3076.88	501.2	3076.88	497.5	3076.88	530.65	3076.88	497.7	3076.88	491.429	3491.75	535.611	3577.43	552.25
3078.88	495.7	3078.88	502.7	3078.88	494.833	3078.88	528.2	3078.88	496.2	3078.88	492.857	3494.53	534.333	3580.18	552.4
3080.88	496.5	3080.88	503.55	3080.88	496.333	3080.88	529.7	3080.88	501.1	3080.88	493.571	3497.3	535.444	3582.93	551.75
3082.88	494.6	3082.88	502.85	3082.88	497.5	3082.88	532	3082.88	498.3	3082.88	491	3500.08	536.056	3585.67	552.9
3084.88	495.6	3084.88	503.05	3084.88	497.167	3084.88	529.75	3084.88	499.9	3084.88	490.857	3502.85	535.556	3588.42	550.45
3086.88	496.9	3086.88	502.7	3086.88	496.667	3086.88	530.5	3086.88	499.8	3086.88	493.571	3505.63	535.222	3591.17	547.95
3088.87	496.4	3088.87	504	3088.87	499.583	3088.87	532.2	3088.87	498.5	3088.87	493.429	3508.4	535.611	3593.91	547.45
3090.87	495.1	3090.87	502.65	3090.87	498.583	3090.87	531.2	3090.87	498.2	3090.87	492.857	3511.17	536	3596.66	544.15
3092.87	494.1	3092.87	504.1	3092.87	499.083	3092.87	531.8	3092.87	498.3	3092.87	491.286	3513.94	535	3599.4	543.35
3094.87	497.1	3094.87	502.6	3094.87	496.083	3094.87	530.3	3094.87	500.3	3094.87	493.143	3516.71	536.611	3602.14	546.1
3096.86	494.7	3096.86	503.5	3096.86	498.167	3096.86	530.35	3096.86	498.7	3096.86	492.857	3519.48	533.889	3604.88	541.55
3098.86	494.2	3098.86	503.85	3098.86	497.083	3098.86	530.3	3098.86	498.7	3098.86	492.714	3522.24	533.5	3607.62	542.85
3100.85	494.7	3100.85	502.95	3100.85	497.333	3100.85	529.85	3100.85	498.4	3100.85	493.286	3525.01	534.778	3610.36	541.7
3102.85	494.4	3102.85	502.6	3102.85	498.083	3102.85	529.95	3102.85	499.9	3102.85	494	3527.78	534.722	3613.1	541.5
3104.84	496.4	3104.84	502.5	3104.84	497.75	3104.84	529.4	3104.84	500.8	3104.84	491.429	3530.54	533.722	3615.84	539.2
3106.84	495.3	3106.84	503.5	3106.84	498.583	3106.84	529.25	3106.84	500.6	3106.84	493.429	3533.31	535.056	3618.58	536.8
3108.83	495.5	3108.83	502.05	3108.83	498.083	3108.83	530.05	3108.83	502.2	3108.83	493.286	3536.07	534.778	3621.31	536.4
3110.82	495.6	3110.82	503.15	3110.82	500.083	3110.82	531.2	3110.82	499.8	3110.82	493.571	3538.83	536	3624.05	534.5
3112.81	495.9	3112.81	504.1	3112.81	497.5	3112.81	532.6	3112.81	500	3112.81	492.571	3541.59	533.889	3626.79	532
3114.81	497.1	3114.81	502.45	3114.81	497.167	3114.81	530.55	3114.81	499.7	3114.81	492	3544.35	537	3629.52	532.15
3116.8	493.2	3116.8	502.25	3116.8	498.833	3116.8	530.9	3116.8	500.1	3116.8	492.429	3547.11	533.833	3632.25	533.2
3118.79	497	3118.79	503.75	3118.79	497.667	3118.79	529.45	3118.79	499.5	3118.79	492.714	3549.87	533.056	3634.98	528.55
3120.78	496.1	3120.78	503.3	3120.78	499.25	3120.78	531.9	3120.78	502.7	3120.78	492.429	3552.63	534.722	3637.72	528.6
3122.77	495.9	3122.77	503.65	3122.77	497.667	3122.77	530.05	3122.77	500.5	3122.77	493.286	3555.39	535.778	3640.45	528.1
3124.75	495.2	3124.75	504.1	3124.75	498.75	3124.75	531.8	3124.75	501.7	3124.75	491.857	3558.14	534.889	3643.18	527.05
3126.74	495.5	3126.74	504.7	3126.74	499.833	3126.74	531.25	3126.74	500.8	3126.74	493.286	3560.9	534.056	3645.9	526.1
3128.73	494.1	3128.73	504	3128.73	498.5	3128.73	529.6	3128.73	501.5	3128.73	492.714	3563.65	535.556	3648.63	523.45
3130.72	495	3130.72	502.15	3130.72	498.583	3130.72	530.95	3130.72	499.1	3130.72	492.571	3566.41	544.5	3651.36	522.55
3132.7	494.8	3132.7	503.4	3132.7	499.917	3132.7	530.85	3132.7	500.8	3132.7	493.286	3569.16	558.722	3654.09	522.85
3134.69	494.5	3134.69	504.65	3134.69	499	3134.69	530.45	3134.69	501.4	3134.69	492.571	3571.91	550.444	3656.81	520.3
3136.68	494.9	3136.68	503.75	3136.68	498.167	3136.68	531.3	3136.68	501.1	3136.68	493	3574.66	536.167	3659.54	518.3
3138.66	496.3	3138.66	503.2	3138.66	499.083	3138.66	532.4	3138.66	499.8	3138.66	492.857	3577.41	532	3662.26	516.9
3140.65	495	3140.65	503.9	3140.65	499.667	3140.65	529.45	3140.65	501.5	3140.65	491.857	3580.16	531.389	3664.98	515.7
3142.63	495.7	3142.63	504.65	3142.63	498.917	3142.63	530.35	3142.63	503.5	3142.63	494.143	3582.91	530.389	3667.7	514.05
3144.61	495.9	3144.61	503.95	3144.61	500.333	3144.61	533.65	3144.61	502.5	3144.61	491	3585.66	530	3670.43	511.45
3146.6	497.6	3146.6	505.35	3146.6	499.667	3146.6	530.65	3146.6	504.4	3146.6	493.286	3588.41	531.889	3673.15	512.6
3148.58	495.9	3148.58	503.65	3148.58	499.833	3148.58	530.75	3148.58	501.6	3148.58	494	3591.15	531.5	3675.87	510.75
3150.56	495	3150.56	504.55	3150.56	499.583	3150.56	532.1	3150.56	503.1	3150.56	491.857	3593.9	532.833	3678.58	510.8
3152.54	495.3	3152.54	504.1	3152.54	501.083	3152.54	533.2	3152.54	501.7	3152.54	492.429	3596.64	532.833	3681.3	509.75
3154.52	494	3154.52	505.5	3154.52	502.25	3154.52	534.75	3154.52	504.3	3154.52	496.143	3599.38	531.611	3684.02	507.4
3156.5	496.1	3156.5	504.25	3156.5	500.75	3156.5	534.05	3156.5	503.2	3156.5	493	3602.13	528.667	3686.73	507.45
3158.48	497.1	3158.48	503.1	3158.48	501	3158.48	531.7	3158.48	503.5	3158.48	494	3604.87	530.722	3689.45	505.65
3160.46	494.4	3160.46	505.3	3160.46	502	3160.46	532.7	3160.46	504.2	3160.46	492.143	3607.61	532	3692.16	505.95
3162.44	494.5	3162.44	504.45	3162.44	502.333	3162.44	534.4	3162.44	503.6	3162.44	493.143	3610.35	531.833	3694.88	504.75
3164.42	495.5	3164.42	503.6	3164.42	502.083	3164.42	533.35	3164.42	503.7	3164.42	492.571	3613.09	532.778	3697.59	504.55
3166.4	494.5	3166.4	504.75	3166.4	498.75	3166.4	532.05	3166.4	502.3	3166.4	491.286	3615.83	530.722	3700.3	504.25
3168.38	495.8	3168.38	505.8	3168.38	502.25	3168.38	535.05	3168.38	504.1	3168.38	493.143	3618.56	531	3703.01	500.9
3170.35	495.8	3170.35	504.4	3170.35	501.333	3170.35	532.9	3170.35	503	3170.35	494.143	3621.3	529.278	3705.72	502.85
3172.33	495.8	3172.33	503.85	3172.33	501.25	3172.33	534.05	3172.33	502.9	3172.33	493.286	3624.04	531.222	3708.43	502.05
3174.3	495.2	3174.3	506.25	3174.3	501.583	3174.3	532.8	3174.3	504.2	3174.3	492.143	3626.77	530.778	3711.14	502.4
3176.28	495.1	3176.28	505.9	3176.28	502.583	3176.28	533.4	3176.28	503.1	3176.28	493.286	3629.5	528.111	3713.85	501.15
3178.25	496.6	3178.25	506.15	3178.25	501.5	3178.25	532.5	3178.25	506.2	3178.25	493.286	3632.24	526.889	3716.56	502
3180.23	496.3	3180.23	508.25	3180.23	502.5	3180.23	534.1	3180.23	504.7	3180.23	493.286	3634.97	530.167	3719.26	502.35
3182.2	496.7	3182.2	508.1	3182.2	502.833	3182.2	533.4	3182.2	505.2	3182.2	492.714	3637.7	530.278	3721.97	500.2
3184.17	496.6	3184.17	507.3	3184.17	503.333	3184.17	533.2	3184.17	506.1	3184.17	494	3640.43	529	3724.67	499.65
3186.15	495.9	3186.15	507.9	3186.15	502.917	3186.15	534.3	3186.15	505.2	3186.15	494.429	3643.16	529.556	3727.37	500.55
3188.12	495.2	3188.12	509.3	3188.12	503.333	3188.12	535.7	3188.12	506.7	3188.12	494.143	3645.89	529.667	3730.08	499
3190.09	495	3190.09	509.55	3190.09	501.667	3190.09	533.7	3190.09	505.8	3190.09	493.857	3648.62	527.444	3732.78	500.35
3192.06	494.9	3192.06	513	3192.06	503.083	3192.06	535.25	3192.06	505.6	3192.06	494.143	3651.34	528.222	3735.48	499.25
3194.03	495.9	3194.03	513.8	3194.03	503	3194.03	535.45	3194.03	504.9	3194.03	492.143	3654.07	528.778	3738.18	499.45
3196	496	3196	512.8	3196	500.75	3196	534.8	3196	503.5	3196	494.857	3656.8	527.5	3740.88	499.55
3197.97	496.3	3197.97	516.7	3197.97	503.25	3197.97	535.1	3197.97	507	3197.97	494.429	3659.52	527.444	3743.58	498.7
3199.94	494.5	3199.94	516.75	3199.94	501.583	3199.94	532.65	3199.94	505.1	3199.94	493.143	3662.24	529.167	3746.27	498.2
3201.91	495.3	3201.91	517.85	3201.91	503.167	3201.91	532.95	3201.91	503.9	3201.91	494.857	3664.97	527.722	3748.97	499
3203.88	495.7	3203.88	520.85	3203.88	503.5	3203.88	532.45	3203.88	503.9	3203.88	494.857	3667.69	526.944	3751.67	499.55
3205.84	495	3205.84	518.1	3205.84	502.167	3205.84	535.55	3205.84	505.6	3205.84	493.286	3670.41	527.222	3754.36	498.7
3207.81	495.4	3207.81	519.05	3207.81	504.25	3207.81	533.55	3207.81	504.6	3207.81	494.857	3673.13	524.889	3757.06	496.95
3209.78	495.7	3209.78	518	3209.78	503.5	3209.78	536.95	3209.78	506.4	3209.78	494.143	3675.85	525.111	3759.75	498.7
3211.74	495.5	3211.74	515.55	3211.74	503	3211.74	533.7	3211.74	506.4	3211.74	494.571	3678.57	527.278	3762.44	498.5
3213.71	496.7	3213.71	513.25	3213.71	502.833	3213.71	533.6	3213.71	505.1	3213.71	494.857	3681.29	525.556	3765.13	497.15
3215.67	496.9	3215.67	513.05	3215.67	504.167	3215.67	535.65	3215.67	505.1	3215.67	493.714	3684	526.333	3767.82	499.1
3217.64	493.6	3217.64	510.2	3217.64	502.917	3217.64	534.15	3217.64	505.2	3217.64	494.714	3686.72	528.167	3770.51	497.7
3219.6	495.3	3219.6	509.05	3219.6	506.25	3219.6	535.45	3219.6	506.1	3219.6	493.857	3689.43	526.278	3773.2	498
3221.56	495.4	3221.56	509.55	3221.56	504.25	3221.56	534.25	3221.56	504.7	3221.56	494	3692.15	525.889	3775.89	498.15
3223.53	495.1	3223.53	507.5	3223.53	503.083	3223.53	536.15	3223.53	503.7	3223.53	494.286	3694.86	525.778	3778.58	497.2
3225.49	495.7	3225.49	505.9	3225.49	504.167	3225.49	534.3	3225.49	506.9	3225.49	493.571	3697.58	527.389	3781.27	497.55
3227.45	496.2	3227.45	505.15	3227.45	503.667	3227.45	533.7	3227.45	506.3	3227.45	495.143	3700.29	527.222	3783.95	497.5
3229.41	496.2	3229.41	505.85	3229.41	503.083	3229.41	536	3229.41	506	3229.41	494	3703	527.611	3786.64	497.8
3231.37	498.5	3231.37	504.05	3231.37	504	3231.37	534.35	3231.37	507.8	3231.37	495.714	3705.71	527.222	3789.32	497.7
3233.33	498.5	3233.33	504.6	3233.33	505.417	3233.33	536.3	3233.33	506.2	3233.33	495.571	3708.42	525.667	3792	497.35
3235.29	498.3	3235.29	506.35	3235.29	505.333	3235.29	538.05	3235.29	506.6	3235.29	495.714	3711.13	525.556	3794.69	496.1
3237.25	498.1	3237.25	503.45	3237.25	504.167	3237.25	541.4	3237.25	506.6	3237.25	494.286	3713.83	526.778	3797.37	497.15
3239.21	498.7	3239.21	504.3	3239.21	506.333	3239.21	540.25	3239.21	508.3	3239.21	492.857	3716.54	527.611	3800.05	495.95
3241.17	500.1	3241.17	504.65	3241.17	506.833	3241.17	541.4	3241.17	508.5	3241.17	495.714	3719.25	526.611	3802.73	495.95
3243.12	499.6	3243.12	504.4	3243.12	505.833	3243.12	541.2	3243.12	508.6	3243.12	494.143	3721.95	524.889	3805.41	498.05
3245.08	501.6	3245.08	503.25	3245.08	505.5	3245.08	544.05	3245.08	511.3	3245.08	494.286	3724.66	524.889	3808.09	498.5
3247.04	502.8	3247.04	504.7	3247.04	506.417	3247.04	542.35	3247.04	508.4	3247.04	496.143	3727.36	523.611	3810.76	496.2
3248.99	502.3	3248.99	503.7	3248.99	506.417	3248.99	541.4	3248.99	509.1	3248.99	495	3730.06	523.722	3813.44	497.05
3250.95	499.6	3250.95	503	3250.95	506.333	3250.95	541	3250.95	508	3250.95	497.143	3732.76	526.5	3816.12	496.65
3252.9	500.2	3252.9	503.55	3252.9	504.333	3252.9	539.95	3252.9	506.8	3252.9	493.857	3735.46	524.222	3818.79	497.4
3254.86	499.9	3254.86	503.35	3254.86	505.583	3254.86	539.35	3254.86	508	3254.86	494.286	3738.16	526.167	3821.47	496.85
3256.81	496.8	3256.81	504.25	3256.81	505.917	3256.81	535.85	3256.81	506.1	3256.81	493.714	3740.86	525.444	3824.14	497.05
3258.77	499	3258.77	502.35	3258.77	506.583	3258.77	534.8	3258.77	508.9	3258.77	493.714	3743.56	524.056	3826.81	498.85
3260.72	498.2	3260.72	502.85	3260.72	504.917	3260.72	534	3260.72	508.3	3260.72	496	3746.26	525.833	3829.48	497.45
3262.67	498.1	3262.67	503.65	3262.67	505	3262.67	534.2	3262.67	505.9	3262.67	495.571	3748.96	524.5	3832.15	496.75
3264.62	497.1	3264.62	503.3	3264.62	504.333	3264.62	535.95	3264.62	507	3264.62	495.429	3751.65	525.944	3834.82	497.2
3266.57	496	3266.57	503.35	3266.57	504.917	3266.57	533.05	3266.57	507.2	3266.57	495	3754.35	525.333	3837.49	496.6
3268.52	495.7	3268.52	501.1	3268.52	504.667	3268.52	536.2	3268.52	507.9	3268.52	493.714	3757.04	525.667	3840.16	497.05
3270.47	496.1	3270.47	503.15	3270.47	503	3270.47	534.9	3270.47	507	3270.47	494.429	3759.73	526.722	3842.83	497.6
3272.42	496.2	3272.42	503.5	3272.42	503.917	3272.42	532.65	3272.42	505.8	3272.42	498.571	3762.43	524.722	3845.5	497.45
3274.37	496.1	3274.37	504.4	3274.37	503.833	3274.37	533.95	3274.37	507.1	3274.37	495.714	3765.12	526.167	3848.16	498.7
3276.32	497.3	3276.32	503.15	3276.32	505.333	3276.32	535.95	3276.32	505	3276.32	495.286	3767.81	524.056	3850.83	497
3278.27	494.9	3278.27	502.2	3278.27	506.5	3278.27	533.25	3278.27	505.7	3278.27	496.143	3770.5	521.444	3853.49	496.8
3280.22	493.4	3280.22	503.95	3280.22	504.167	3280.22	534.25	3280.22	507.2	3280.22	495.714	3773.19	524.444	3856.15	497.1
3282.17	496	3282.17	504.1	3282.17	503.583	3282.17	534.15	3282.17	506.8	3282.17	495.286	3775.88	524.5	3858.82	496.95
3284.11	496.1	3284.11	502.7	3284.11	505.583	3284.11	531.1	3284.11	507.3	3284.11	496	3778.56	522.222	3861.48	497.1
3286.06	495.4	3286.06	504.75	3286.06	504.667	3286.06	533.7	3286.06	506.8	3286.06	494.857	3781.25	526.389	3864.14	497.05
3288	495.7	3288	501.5	3288	504.167	3288	535.2	3288	507.4	3288	495.571	3783.94	521.944	3866.8	498.05
3289.95	494.9	3289.95	503	3289.95	503.667	3289.95	534.3	3289.95	507	3289.95	494.286	3786.62	522.889	3869.46	497
3291.89	494.8	3291.89	503.2	3291.89	506.333	3291.89	535.75	3291.89	506.6	3291.89	494.714	3789.31	523.444	3872.12	496.4
3293.84	495.4	3293.84	502.4	3293.84	503.75	3293.84	535.2	3293.84	506.9	3293.84	496.857	3791.99	524.056	3874.78	496.7
3295.78	494.6	3295.78	503.7	3295.78	503.917	3295.78	534.35	3295.78	507.3	3295.78	493.286	3794.67	523.222	3877.43	497.75
3297.73	497.1	3297.73	503.3	3297.73	504.75	3297.73	535.05	3297.73	504.7	3297.73	495.143	3797.35	523.889	3880.09	496.6
3299.67	493.7	3299.67	502.15	3299.67	504.583	3299.67	533.25	3299.67	507.7	3299.67	496.286	3800.03	523.833	3882.74	496.95
3301.61	496.2	3301.61	501.3	3301.61	504.167	3301.61	534.5	3301.61	505.5	3301.61	494.857	3802.71	522.222	3885.4	497.15
3303.55	494.4	3303.55	502.95	3303.55	504.667	3303.55	534.9	3303.55	508.7	3303.55	496.857	3805.39	523.722	3888.05	495.9
3305.49	495.5	3305.49	503.35	3305.49	504.417	3305.49	535.1	3305.49	508.3	3305.49	495.429	3808.07	522.389	3890.7	497.2
3307.43	496.1	3307.43	502.55	3307.43	504.333	3307.43	532.7	3307.43	508.4	3307.43	497.143	3810.75	523.5	3893.36	497.65
3309.37	493.8	3309.37	501.3	3309.37	503.333	3309.37	535.85	3309.37	507.1	3309.37	494.714	3813.43	522.556	3896.01	496.85
3311.31	496.1	3311.31	504.1	3311.31	506.667	3311.31	535.65	3311.31	508.9	3311.31	495.286	3816.1	522.667	3898.66	495.7
3313.25	494.8	3313.25	503.2	3313.25	505.583	3313.25	534.7	3313.25	508.7	3313.25	494.857	3818.78	522.556	3901.31	496.1
3315.19	494.9	3315.19	501.45	3315.19	504	3315.19	535.05	3315.19	506.8	3315.19	496.857	3821.45	523.111	3903.96	497
3317.13	495.7	3317.13	501.1	3317.13	506.5	3317.13	534.6	3317.13	507.5	3317.13	497.714	3824.12	521.889	3906.6	497.2
3319.07	496.1	3319.07	503.5	3319.07	504.5	3319.07	537.8	3319.07	506.5	3319.07	494.429	3826.8	522.889	3909.25	496.9
3321	494.2	3321	503.7	3321	504.75	3321	536.5	3321	508.9	3321	495.571	3829.47	525.556	3911.9	498.1
3322.94	495.4	3322.94	502.95	3322.94	506	3322.94	536.15	3322.94	507.4	3322.94	494.429	3832.14	524.278	3914.54	496.75
3324.88	495.2	3324.88	502.25	3324.88	504.5	3324.88	535.9	3324.88	510.2	3324.88	494.571	3834.81	522.722	3917.19	496.65
3326.81	496.2	3326.81	502.6	3326.81	506.667	3326.81	534.55	3326.81	508.8	3326.81	495.857	3837.48	523.167	3919.83	498.25
3328.75	496.2	3328.75	502.6	3328.75	506.667	3328.75	534.8	3328.75	510.2	3328.75	495.571	3840.15	524.556	3922.47	496.45
3330.68	495	3330.68	503.65	3330.68	506.75	3330.68	536.4	3330.68	506.9	3330.68	494.143	3842.81	522.444	3925.12	497.2
3332.62	494.3	3332.62	503.1	3332.62	505.75	3332.62	534.8	3332.62	510.5	3332.62	495.286	3845.48	524.222	3927.76	496.95
3334.55	496.5	3334.55	503.3	3334.55	506.417	3334.55	536.85	3334.55	508.7	3334.55	494.857	3848.15	522.944	3930.4	497.8
3336.48	496.5	3336.48	502.95	3336.48	506.917	3336.48	534.7	3336.48	507.6	3336.48	495.143	3850.81	520.556	3933.04	497.15
3338.41	495.1	3338.41	502	3338.41	504.583	3338.41	535.35	3338.41	508	3338.41	494.286	3853.48	524.444	3935.68	497.75
3340.35	494.8	3340.35	502.4	3340.35	506.083	3340.35	535.55	3340.35	510.3	3340.35	494.714	3856.14	523.722	3938.32	496.15
3342.28	494.3	3342.28	504.25	3342.28	506.167	3342.28	536.45	3342.28	508.4	3342.28	497.143	3858.8	521.222	3940.95	496.45
3344.21	494.4	3344.21	502.75	3344.21	505.083	3344.21	535.6	3344.21	507.7	3344.21	495.714	3861.46	522.778	3943.59	497.95
3346.14	496.5	3346.14	502.3	3346.14	506.167	3346.14	536.7	3346.14	509.5	3346.14	495.143	3864.13	520.167	3946.22	497
3348.07	495.1	3348.07	502.55	3348.07	506.25	3348.07	536.15	3348.07	510	3348.07	495.429	3866.79	521.167	3948.86	497.45
3350	495.7	3350	501.9	3350	506.5	3350	535.3	3350	508.6	3350	495.857	3869.45	519.889	3951.49	497.35
3351.93	494.4	3351.93	502.4	3351.93	505.5	3351.93	536.55	3351.93	509	3351.93	495.143	3872.1	520.833	3954.13	497.4
3353.86	495	3353.86	502.1	3353.86	506.333	3353.86	534.7	3353.86	506.6	3353.86	496.286	3874.76	521.111	3956.76	497.7
3355.78	496	3355.78	503.3	3355.78	507	3355.78	535.15	3355.78	509.1	3355.78	495.143	3877.42	521.444	3959.39	497.7
3357.71	496	3357.71	502.9	3357.71	505.25	3357.71	536	3357.71	509.5	3357.71	495	3880.07	519.944	3962.02	496.4
3359.64	496.4	3359.64	501.85	3359.64	506.083	3359.64	536.1	3359.64	508.3	3359.64	494.429	3882.73	521.556	3964.65	496.75
3361.57	495.6	3361.57	500.8	3361.57	506.083	3361.57	537.3	3361.57	507.3	3361.57	495.143	3885.38	521.056	3967.28	497.8
3363.49	494.6	3363.49	502.3	3363.49	508.083	3363.49	536.5	3363.49	506.7	3363.49	496	3888.04	521.722	3969.91	496.5
3365.42	494.5	3365.42	501.3	3365.42	506.583	3365.42	535.3	3365.42	508.8	3365.42	495.714	3890.69	522	3972.54	495.75
3367.34	495.2	3367.34	502.95	3367.34	508.083	3367.34	536.45	3367.34	509.4	3367.34	495.571	3893.34	523.889	3975.16	496.2
3369.27	495.7	3369.27	503.1	3369.27	507.5	3369.27	535.95	3369.27	510.2	3369.27	496.143	3895.99	519.889	3977.79	497.2
3371.19	494.7	3371.19	503.6	3371.19	506	3371.19	536.1	3371.19	508.5	3371.19	497.286	3898.64	520.778	3980.42	497.05
3373.11	496.3	3373.11	501.2	3373.11	507.083	3373.11	534.55	3373.11	511.5	3373.11	494.571	3901.29	521.167	3983.04	495.7
3375.04	495.7	3375.04	501.35	3375.04	508.5	3375.04	535.15	3375.04	509.7	3375.04	495.143	3903.94	522.611	3985.66	496.95
3376.96	495.7	3376.96	504.4	3376.96	506.333	3376.96	537.05	3376.96	507.8	3376.96	494.714	3906.59	521.278	3988.29	497.9
3378.88	495.4	3378.88	501.65	3378.88	508.75	3378.88	537.05	3378.88	510.1	3378.88	496.714	3909.24	521.222	3990.91	497.2
3380.8	494.7	3380.8	502	3380.8	509.25	3380.8	536.3	3380.8	508.7	3380.8	496.714	3911.88	521.722	3993.53	496.7
3382.72	495.2	3382.72	502.5	3382.72	506.417	3382.72	535.3	3382.72	509.2	3382.72	493.571	3914.53	519.889	3996.15	497
3384.64	493.8	3384.64	503.75	3384.64	506.833	3384.64	535.9	3384.64	511.4	3384.64	495.857	3917.17	521.667	3998.77	497.8
3386.56	495.3	3386.56	502.15	3386.56	506.917	3386.56	536.65	3386.56	510.6	3386.56	495	3919.82	521.278	4001.39	498.15
3388.48	497.1	3388.48	501.6	3388.48	505.333	3388.48	535.5	3388.48	510.8	3388.48	496.286	3922.46	520.944	4004.01	497.1
3390.4	496.1	3390.4	502.1	3390.4	506.167	3390.4	534.85	3390.4	510.3	3390.4	497.143	3925.1	523.167	4006.62	496.6
3392.32	495.1	3392.32	502.4	3392.32	507.083	3392.32	534.55	3392.32	510.6	3392.32	494.714	3927.75	520.944	4009.24	497.8
3394.24	494.7	3394.24	502.8	3394.24	507.083	3394.24	535.3	3394.24	508.9	3394.24	496.571	3930.39	519.778	4011.86	496.3
3396.16	495.2	3396.16	502.65	3396.16	508.167	3396.16	536.55	3396.16	508.7	3396.16	496.429	3933.03	521.611	4014.47	497.05
3398.07	494.3	3398.07	502.25	3398.07	508.75	3398.07	537.05	3398.07	508	3398.07	496.286	3935.67	520.722	4017.08	497.7
3399.99	495	3399.99	503.15	3399.99	508.167	3399.99	535.8	3399.99	510.4	3399.99	494.429	3938.3	520.222	4019.7	497.25
3401.91	494.9	3401.91	504.4	3401.91	507.333	3401.91	537.05	3401.91	509.9	3401.91	495.571	3940.94	520.722	4022.31	496.8
3403.82	496.2	3403.82	502.8	3403.82	506.833	3403.82	536.4	3403.82	509.6	3403.82	495.571	3943.58	521.944	4024.92	497.95
3405.74	494.6	3405.74	502.55	3405.74	507	3405.74	536.2	3405.74	509.8	3405.74	496.857	3946.21	520.5	4027.53	497.9
3407.65	494.2	3407.65	502.65	3407.65	508.667	3407.65	535.65	3407.65	510.6	3407.65	495	3948.85	522.833	4030.14	497.55
3409.56	495.1	3409.56	503.35	3409.56	508.25	3409.56	537.55	3409.56	509.1	3409.56	496.857	3951.48	521.667	4032.75	497.05
3411.48	494.6	3411.48	504.25	3411.48	507.583	3411.48	534.45	3411.48	510.1	3411.48	494.429	3954.12	520.944	4035.36	496.8
3413.39	495.5	3413.39	503.55	3413.39	509	3413.39	534.35	3413.39	513.6	3413.39	496.857	3956.75	521.222	4037.97	496.75
3415.3	495.6	3415.3	502.5	3415.3	506.417	3415.3	538.9	3415.3	510.8	3415.3	495.857	3959.38	519.722	4040.57	496.25
3417.22	495.7	3417.22	503.3	3417.22	505.667	3417.22	534.8	3417.22	512.5	3417.22	498	3962.01	520.778	4043.18	497
3419.13	495.8	3419.13	501.1	3419.13	506.083	3419.13	535.9	3419.13	511	3419.13	496.571	3964.64	521.5	4045.79	496.85
3421.04	495.3	3421.04	501.85	3421.04	508	3421.04	535.9	3421.04	512.7	3421.04	498.714	3967.27	519.444	4048.39	497.3
3422.95	495.5	3422.95	502.45	3422.95	507.333	3422.95	536.4	3422.95	512.9	3422.95	496	3969.9	519.889	4050.99	497.1
3424.86	496.1	3424.86	501.45	3424.86	509.167	3424.86	535.55	3424.86	514.4	3424.86	497	3972.53	524.278	4053.6	495.35
3426.77	493.4	3426.77	502.15	3426.77	510.5	3426.77	537.75	3426.77	511.7	3426.77	497	3975.15	519.444	4056.2	497.4
3428.68	494.1	3428.68	501.35	3428.68	507.5	3428.68	537.45	3428.68	511.6	3428.68	498.286	3977.78	521.111	4058.8	495.65
3430.59	495.1	3430.59	503.35	3430.59	507.75	3430.59	538	3430.59	514.4	3430.59	496.714	3980.4	520.778	4061.4	497.15
3432.49	495.4	3432.49	503.5	3432.49	508.417	3432.49	536.6	3432.49	511.8	3432.49	495.714	3983.03	520.167	4064	497.7
3434.4	495.4	3434.4	501.6	3434.4	505.333	3434.4	535.65	3434.4	510.8	3434.4	495.571	3985.65	519.5	4066.6	495.95
3436.31	495.5	3436.31	502	3436.31	507	3436.31	534.65	3436.31	510.2	3436.31	496.286	3988.28	518.056	4069.2	495.1
3438.22	494.3	3438.22	500.2	3438.22	503.917	3438.22	532	3438.22	510.6	3438.22	498	3990.9	516	4071.79	496.95
3440.12	494.1	3440.12	500.25	3440.12	504.833	3440.12	530.8	3440.12	509.9	3440.12	493.857	3993.52	519.611	4074.39	496.6
3442.03	494	3442.03	502.25	3442.03	506.583	3442.03	535.6	3442.03	507.8	3442.03	495.571	3996.14	519.889	4076.99	495.55
3443.93	495.3	3443.93	500.4	3443.93	506.917	3443.93	534.65	3443.93	508.3	3443.93	494.571	3998.76	518	4079.58	496.55
3445.84	493.7	3445.84	502.8	3445.84	507.5	3445.84	534.25	3445.84	507.1	3445.84	496.429	4001.38	520.278	4082.18	497.65
3447.74	495.2	3447.74	503.2	3447.74	506.417	3447.74	535.3	3447.74	510.9	3447.74	495.714	4004	520.111	4084.77	495.6
3449.64	495.8	3449.64	503.1	3449.64	508.583	3449.64	535.85	3449.64	509.8	3449.64	494.857	4006.61	520.278	4087.36	497
3451.55	494	3451.55	502.55	3451.55	508.75	3451.55	535.3	3451.55	510.8	3451.55	493.143	4009.23	521.611	4089.95	496.3
3453.45	496.6	3453.45	502.9	3453.45	506.667	3453.45	535.1	3453.45	511.7	3453.45	492.571	4011.85	522.167	4092.54	496.1
3455.35	493.8	3455.35	502.35	3455.35	506.333	3455.35	535.7	3455.35	511.3	3455.35	494.857	4014.46	520.444	4095.13	496.7
3457.25	495.3	3457.25	501.25	3457.25	507.833	3457.25	534.05	3457.25	508.9	3457.25	495.714	4017.08	518.056	4097.72	496
3459.16	495.4	3459.16	503.45	3459.16	506.917	3459.16	535.65	3459.16	511.4	3459.16	497	4019.69	520.333	4100.31	497.5
3461.06	495.6	3461.06	501.4	3461.06	505.75	3461.06	535.75	3461.06	508.6	3461.06	494.571	4022.3	520.556	4102.9	496.15
3462.96	496.2	3462.96	503.15	3462.96	509	3462.96	537	3462.96	510.5	3462.96	493.286	4024.91	520.5	4105.49	496.85
3464.86	494.8	3464.86	500.7	3464.86	508.333	3464.86	533.25	3464.86	508.7	3464.86	494.571	4027.52	520.722	4108.07	497.35
3466.76	494.8	3466.76	503.05	3466.76	506.167	3466.76	534.8	3466.76	509.9	3466.76	496.143	4030.13	520.389	4110.66	496.45
3468.65	492.7	3468.65	502.9	3468.65	506.667	3468.65	534.55	3468.65	509.4	3468.65	495.714	4032.74	520.5	4113.24	497.4
3470.55	495.3	3470.55	503.9	3470.55	506.333	3470.55	533.15	3470.55	510.8	3470.55	495.143	4035.35	521.5	4115.83	495.6
3472.45	496.2	3472.45	503.2	3472.45	507.083	3472.45	537.5	3472.45	510.1	3472.45	493.857	4037.96	518.278	4118.41	497
3474.35	495.7	3474.35	501.55	3474.35	506.25	3474.35	534.75	3474.35	508.8	3474.35	494	4040.57	520.889	4120.99	496.85
3476.24	495.9	3476.24	502.8	3476.24	507.25	3476.24	534.2	3476.24	511.4	3476.24	493.429	4043.17	521.722	4123.58	496.65
3478.14	493.7	3478.14	501.75	3478.14	507.417	3478.14	533.8	3478.14	508	3478.14	495.143	4045.78	519.944	4126.16	497.25
3480.04	494.6	3480.04	503.1	3480.04	505.583	3480.04	535.25	3480.04	508.3	3480.04	494.857	4048.38	521.222	4128.74	495.85
3481.93	495.9	3481.93	502.95	3481.93	505.583	3481.93	535.25	3481.93	508.1	3481.93	493.857	4050.99	519.889	4131.32	495.45
3483.83	495.1	3483.83	503.3	3483.83	507.25	3483.83	534.65	3483.83	508.8	3483.83	495	4053.59	522.444	4133.89	496.65
3485.72	495	3485.72	503.8	3485.72	504.833	3485.72	533.95	3485.72	510.1	3485.72	495	4056.19	519.444	4136.47	497.4
3487.61	496.5	3487.61	501.9	3487.61	505.167	3487.61	533.5	3487.61	509.3	3487.61	493	4058.79	520.111	4139.05	496.75
3489.51	496.1	3489.51	503.05	3489.51	505.5	3489.51	535.4	3489.51	508.8	3489.51	495	4061.39	521.333	4141.62	496.05
3491.4	495.1	3491.4	503	3491.4	507	3491.4	535.1	3491.4	509.2	3491.4	493.571	4063.99	520.111	4144.2	496.55
3493.29	494.8	3493.29	503	3493.29	505	3493.29	536.65	3493.29	508.6	3493.29	491.857	4066.59	519.556	4146.77	497.2
3495.19	494.4	3495.19	503.25	3495.19	506.083	3495.19	534.6	3495.19	507.3	3495.19	492.857	4069.19	521.222	4149.35	495.3
3497.08	494.9	3497.08	502.1	3497.08	506.333	3497.08	532.75	3497.08	507.5	3497.08	494.429	4071.79	518.944	4151.92	496.45
3498.97	494.1	3498.97	501.65	3498.97	505.083	3498.97	532.6	3498.97	507.7	3498.97	495.286	4074.38	519.667	4154.49	496.1
3500.86	494.5	3500.86	503.05	3500.86	504.25	3500.86	533.85	3500.86	507.6	3500.86	493	4076.98	519.056	4157.06	495.85
3502.75	495.3	3502.75	502.2	3502.75	502.583	3502.75	534.95	3502.75	506.5	3502.75	494.714	4079.58	521.111	4159.64	496.4
3504.64	494.7	3504.64	502.5	3504.64	505.5	3504.64	531.95	3504.64	505.8	3504.64	493.571	4082.17	522.056	4162.21	496.4
3506.53	494.7	3506.53	502.75	3506.53	505	3506.53	532	3506.53	507.1	3506.53	491.571	4084.76	520.167	4164.77	497.8
3508.41	495.8	3508.41	502.25	3508.41	504.667	3508.41	532.1	3508.41	506.5	3508.41	493.857	4087.36	520.556	4167.34	495.45
3510.3	495.4	3510.3	502.25	3510.3	504.417	3510.3	534	3510.3	508.5	3510.3	493.429	4089.95	520.222	4169.91	497.3
3512.19	493.5	3512.19	502.8	3512.19	504.417	3512.19	532.4	3512.19	509.1	3512.19	493.143	4092.54	519.111	4172.48	496.3
3514.08	496	3514.08	501.85	3514.08	504.833	3514.08	534.15	3514.08	506.4	3514.08	490.714	4095.13	521.667	4175.04	495.9
3515.96	496.3	3515.96	501.8	3515.96	503.75	3515.96	533.5	3515.96	507.2	3515.96	493	4097.72	518.556	4177.61	496.35
3517.85	495.5	3517.85	502.7	3517.85	505.5	3517.85	531.35	3517.85	507.2	3517.85	492.429	4100.31	520.889	4180.17	495.8
3519.74	495.5	3519.74	501.4	3519.74	503.75	3519.74	533.55	3519.74	507.8	3519.74	494.857	4102.9	519.667	4182.74	496.35
3521.62	495.2	3521.62	501.55	3521.62	502.833	3521.62	533.4	3521.62	506.5	3521.62	492.857	4105.48	518.778	4185.3	496.45
3523.51	494.2	3523.51	501.75	3523.51	504.417	3523.51	531.95	3523.51	504.7	3523.51	494	4108.07	520	4187.86	496.05
3525.39	496.7	3525.39	502.05	3525.39	503.25	3525.39	531.8	3525.39	509.5	3525.39	491	4110.65	519.111	4190.42	496.35
3527.27	496.2	3527.27	501.55	3527.27	501	3527.27	532.6	3527.27	506	3527.27	494.429	4113.24	521.056	4192.98	496.5
3529.16	496.1	3529.16	504.1	3529.16	502.667	3529.16	530.7	3529.16	507.1	3529.16	494	4115.82	518.5	4195.54	495.4
3531.04	494.9	3531.04	502.65	3531.04	502.833	3531.04	531.6	3531.04	505.2	3531.04	493.429	4118.41	519.833	4198.1	496.95
3532.92	495.2	3532.92	503.75	3532.92	503.75	3532.92	532.1	3532.92	505.6	3532.92	492.286	4120.99	520	4200.66	496.5
3534.8	494.1	3534.8	501.9	3534.8	502.833	3534.8	529.3	3534.8	503.6	3534.8	491.571	4123.57	520	4203.22	495.45
3536.68	495.8	3536.68	502.95	3536.68	503.25	3536.68	533.9	3536.68	503.6	3536.68	492	4126.15	520.944	4205.77	496.55
3538.57	494.3	3538.57	502.7	3538.57	502.333	3538.57	530	3538.57	505.3	3538.57	491.286	4128.73	520	4208.33	495.45
3540.45	493.9	3540.45	501.8	3540.45	503.417	3540.45	530.55	3540.45	506.5	3540.45	492.429	4131.31	517.889	4210.89	496
3542.33	495.6	3542.33	502.45	3542.33	504.25	3542.33	532.35	3542.33	505.1	3542.33	493.857	4133.89	522.222	4213.44	496.55
3544.2	492.9	3544.2	502.3	3544.2	502.5	3544.2	534.35	3544.2	505.5	3544.2	492.571	4136.47	519.722	4215.99	496
3546.08	494.9	3546.08	502.75	3546.08	503.417	3546.08	532.4	3546.08	506.9	3546.08	492.714	4139.04	519.333	4218.55	495.55
3547.96	495	3547.96	501.5	3547.96	503	3547.96	528.85	3547.96	506.4	3547.96	492	4141.62	519.5	4221.1	496.45
3549.84	495.4	3549.84	502.2	3549.84	503.583	3549.84	529.6	3549.84	503.7	3549.84	490.857	4144.2	519.889	4223.65	495.8
3551.72	495	3551.72	502.45	3551.72	501.083	3551.72	529.95	3551.72	505	3551.72	492.857	4146.77	520.389	4226.2	496.55
3553.59	495.5	3553.59	501.4	3553.59	502.583	3553.59	530.1	3553.59	505.8	3553.59	491.286	4149.35	518.833	4228.75	495.6
3555.47	495.4	3555.47	502.15	3555.47	502.083	3555.47	531.3	3555.47	504.7	3555.47	492.429	4151.92	518.222	4231.3	494.4
3557.35	495.4	3557.35	501.4	3557.35	503.25	3557.35	528.7	3557.35	504.1	3557.35	492.143	4154.49	518.833	4233.85	496.95
3559.22	495.3	3559.22	502.25	3559.22	500.5	3559.22	529.4	3559.22	503.2	3559.22	491.857	4157.06	521.667	4236.4	496.7
3561.1	495	3561.1	502.1	3561.1	500.083	3561.1	532.5	3561.1	504.8	3561.1	491.857	4159.63	520.056	4238.94	496.35
3562.97	495.3	3562.97	502.1	3562.97	502.333	3562.97	531.3	3562.97	504.2	3562.97	491.571	4162.2	519.111	4241.49	496.1
3564.85	495.5	3564.85	501.9	3564.85	502.667	3564.85	529.2	3564.85	504.9	3564.85	491.714	4164.77	518.722	4244.03	495.55
3566.72	495.1	3566.72	501.65	3566.72	499.833	3566.72	530.95	3566.72	503	3566.72	490.571	4167.34	519.556	4246.58	495.85
3568.59	496.1	3568.59	502.15	3568.59	502.417	3568.59	529.65	3568.59	504.4	3568.59	491	4169.91	520.889	4249.12	495.7
[truncated: 94 more rows]

## Sheet: Figure 1c
G at water/1-octanol			1-octanol
Raman shift	Intensity		Raman shift	Intensity
[truncated: 1,646 more rows]

## Sheet: FIgure 1d
G at water/1-octanol			1-octanol
[truncated: 1,651 more rows]

[truncated: 25 more sheets: Figure 2a, Figure 2b, Figure 3a, Figure 3b, Figure 4a, Figure 4b, Figure 5a, Figure 5b, Figure 5c, Figure 5d, Figure 5e, Figure 5f, Figure 1b SI, Figure 3a SI, Figure 3b SI, Figure 3c SI, Figure 3d SI, Figure 4a SI, Figure 4b SI, Figure 5 SI …]
